# Supplementary material for: Small RNA sequencing evaluation of renal microRNA biomarkers in dogs with X-linked hereditary nephropathy
Source: Sci Rep. 2021 Aug 31;11:17437. doi: 10.1038/s41598-021-96870-y (PMC8408228; doi:10.1038/s41598-021-96870-y)
Supplement: Supplementary file 4 — Supplementary Table S1. [file 41598_2021_96870_MOESM4_ESM.xlsx]

## Sheet: Supplementary Table S1
Small RNA sequencing evaluation of renal microRNA biomarkers in dogs with X-linked hereditary nephropathy
Candice P. Chu1, Shiguang Liu2, Wenping Song2, Ethan Y. Xu2, Mary B. Nabity1,*
1Department of Veterinary Pathobiology, College of Veterinary Medicine & Biomedical Sciences, Texas A&M University, College Station, TX, USA. 2Sanofi, Framingham, MA, USA.
*Correspondence and requests for materials should be addressed to MBN. (email: mnabity@cvm.tamu.edu)

## Sheet: Biopsies
SERUM, URINE, AND KIDNEY MICRORNA AND GENE EXPRESSION CHARACTERIZATION IN DOGS WITH CHRONIC KIDNEY DISEASES
A dissertation by Pei-Hua Chu
Supplementary Table S12
Dog	Time point	Sample Name	Age (wks)	SCr (mg/dl)	Averaged interstitial fibrosis score	Averaged chronic inflammation score	RNA Concentration (ng/ul)	260/280	Input reads	Array Studio genome mapping rate (%)	Array Studio number of miRNA detected	miRDeep2 genome mapping rate (%)	miRDeep2 number of miRNA detected	CPSS 2.0 genome mapping rate (%)	CPSS 2.0 Number of miRNA detected	Average miRNA mapping rate (%)
Affected 1	1	A1_T1	17	0.63	0	0	185.8	2.14	11979727	94.57	166	93.5	121	99.72	179	0.949648
	2	A1_T2	26	1.27	0.2	0.2	1077	2.07	12042639	90.3363	200	88.6	145	99.58	193	0.908701
	3	A1_T3	33	2.5	0.2	0.4	778.2	2.03	12041266	92.1453	183	90.5	133	99.61	180	0.926275
Affected 2	1	A2_T1	11	0.4	0	0.017	130.4	2.09	12057788	92.5378	172	91.4	124	99.68	170	0.929951
	2	A2_T2	23	1.4	0.267	0.417	847.9	2.05	12050257	93.8463	181	92.6	135	99.65	179	0.943352
Affected 3	1	A3_T1	12	0.4	0	0	222.7	2.07	11941762	90.3076	179	88.6	130	99.5	175	0.909393
	3	A3_T3	24	2.5	0.817	0.567	623.8	2.05	11968514	90.9039	194	89.2	140	99.57	192	0.930104
Affected 4	1	A4_T1	12	0.4	0	0	220.3	2.06	11953861	93.1123	157	92	115	99.68	155	0.935628
	2	A4_T2	21	1.4	0.433	0.5	269.7	2.12	12044251	93.5324	167	92.1	123	99.71	162	0.939474
Affected 5	1	A5_T1	14	0.51	0	0	180.5	2.11	12051769	91.3792	177	90.1	131	99.59	176	0.918956
	3	A5_T3	32	2.6	1.4	0.8	461.8	2.08	12069653	92.6434	180	91.3	133	99.65	177	0.931148
Control 1	1	C1_T1	17	0.58	0	0	95.45	2.11	11942008	85.24	163	84.2	121	99.52	157	0.857939
	2	C1_T2	26	0.7	0	0	480.4	2.09	11948467	89.9808	160	88.6	115	99.58	155	0.905371
	3	C1_T3	33	0.93	0	0	925.8	2.25	12046929	92.6134	172	91.3	125	99.62	170	0.931114
Control 2	1	C2_T1	11	0.4	0	0	148.4	2.12	11946169	86.6688	150	85.7	109	99.4	145	0.873698
	2	C2_T2	23	0.7	0	0	458.2	2.09	11965391	86.5428	154	85.5	116	99.52	151	0.87101
	3	C2_T3	28	0.8	0	0	577.4	2.14	11932359	91.0813	166	89.6	124	99.5	167	0.917333
Control 3	1	C3_T1	12	0.4	0	0	142	2.12	12008510	83.7907	166	82.6	121	99.42	160	0.844279
	2	C3_T2	22	0.7	0	0	383.5	2.11	11956372	87.4772	170	86.2	123	99.49	166	0.881089
	3	C3_T3	27	0.8	0	0	748.8	2.14	12066093	90.4578	174	89.3	124	99.62	170	0.90946
Control 4	1	C4_T1	12	0.4	0	0.033	146.5	2.11	11952605	82.6054	163	81.4	120	99.42	162	0.832281
	2	C4_T2	21	0.6	0	0	282.7	2.11	11973817	87.3678	163	86.3	122	99.55	158	0.879248
	3	C4_T3	28	0.8	0.017	0	677.4	2.13	11979727	91.5188	157	90.4	113	99.6	149	0.920398

## Sheet: Statistics
Dog	Time point	Interstitial fibrosis				Chronic inflammation
		score	Mean	Variance	P-value	score	Mean	Variance	P-value
Affected 1	1	0	0	0	N/A	0	0.1034	0.0492078	0.196643
Affected 2	1	0				0.017
Affected 3	1	0				0
Affected 4	1	0				0.5
Affected 5	1	0				0
Control 1	1	0	0	0		0	0.00825	0.00027225
Control 2	1	0				0
Control 3	1	0				0
Control 4	1	0				0.033
Affected 1	2	0.2	0.3	0.014389	0.024	0.2	0.394667	0.0340463	0.0328775
Affected 2	2	0.267				0.417
Affected 3	2	0.433				0.567
Control 1	2	0	0	0		0	0	0
Control 2	2	0				0
Control 3	2	0				0
Control 4	2	0				0
Affected 1	3	0.2	0.805667	0.360096	0.0734173	0.4	0.4	0.16	0.112702
Affected 3	3	0.817				0
Affected 5	3	1.4				0.8
Control 1	3	0	0.00425	7.225e-05		0	0	0
Control 2	3	0				0
Control 3	3	0				0
Control 4	3	0.017				0
