# Supplementary material for: Small RNA sequencing evaluation of renal microRNA biomarkers in dogs with X-linked hereditary nephropathy
Source: Sci Rep. 2021 Aug 31;11:17437. doi: 10.1038/s41598-021-96870-y (PMC8408228; doi:10.1038/s41598-021-96870-y)
Supplement: Supplementary file 5 — Supplementary Table S2. [file 41598_2021_96870_MOESM5_ESM.xlsx]

## Sheet: Supplementary Table S2
Small RNA sequencing evaluation of renal microRNA biomarkers in dogs with X-linked hereditary nephropathy
Candice P. Chu1, Shiguang Liu2, Wenping Song2, Ethan Y. Xu2, Mary B. Nabity1,*
1Department of Veterinary Pathobiology, College of Veterinary Medicine & Biomedical Sciences, Texas A&M University, College Station, TX, USA. 2Sanofi, Framingham, MA, USA.
*Correspondence and requests for materials should be addressed to MBN. (email: mnabity@cvm.tamu.edu)

## Sheet: CPSS2.0 - T1 (up)
Target Rank	Target Score	miRNA Name	Gene ID	Gene Symbol	Transcript Accession	Gene Description
1	100	cfa-miR-590	490474	SYT4	XM_547596	synaptotagmin IV
2	100	cfa-miR-590	480470	SMURF2	XM_537589	SMAD specific E3 ubiquitin protein ligase 2
3	100	cfa-miR-101	487113	CACNB2	XM_005617088	calcium channel, voltage-dependent, beta 2 subunit
4	100	cfa-miR-590	474793	FSD1L	XM_005626896	fibronectin type III and SPRY domain containing 1-like
5	100	cfa-miR-19a	608019	CHIC1	XM_003435577	cysteine-rich hydrophobic domain 1
6	100	cfa-miR-590	482591	CEP290	XM_539708	centrosomal protein 290kDa
7	100	cfa-miR-590	477841	TIAL1	XM_847226	TIA1 cytotoxic granule-associated RNA binding protein-like 1
8	100	cfa-miR-590	478097	ANKRA2	XM_005617470	ankyrin repeat, family A (RFXANK-like), 2
9	100	cfa-miR-590	490562	SPIRE1	XM_005623094	spire-type actin nucleation factor 1
10	100	cfa-miR-101	486035	CDK8	XM_844758	cyclin-dependent kinase 8
11	100	cfa-miR-590	100688368	KIAA1804	XM_003434450	mixed lineage kinase 4
12	100	cfa-miR-19a	482886	LONRF1	XM_540001	LON peptidase N-terminal domain and ring finger 1
13	100	cfa-miR-101	482978	MYCN	XM_005630146	v-myc avian myelocytomatosis viral oncogene neuroblastoma derived homolog
14	100	cfa-miR-590	611271	C10H2orf49	XM_848918	chromosome 10 open reading frame, human C2orf49
15	100	cfa-miR-590	611413	TMEM182	XM_849082	transmembrane protein 182
16	100	cfa-miR-590	414755	PLN	NM_001003332	phospholamban
17	100	cfa-miR-590	474976	PHIP	XM_532211	pleckstrin homology domain interacting protein
18	100	cfa-miR-590	612806	CAMTA1	XM_005620478	calmodulin binding transcription activator 1
19	100	cfa-miR-101	478856	MOB4	XM_536018	MOB family member 4, phocein
20	100	cfa-miR-590	479536	MIER1	XM_005620188	mesoderm induction early response 1, transcriptional regulator
21	100	cfa-miR-590	486014	PDS5B	XM_005635474	PDS5, regulator of cohesion maintenance, homolog B (S. cerevisiae)
22	100	cfa-miR-590	482667	GRIA2	XM_539784	glutamate receptor, ionotropic, AMPA 2
23	100	cfa-miR-590	477316	N4BP2L2	XM_534508	NEDD4 binding protein 2-like 2
24	100	cfa-miR-590	474440	NUP107	XM_531670	nucleoporin 107kDa
25	100	cfa-miR-590	488159	SKIL	XM_005639912	SKI-like oncogene
26	100	cfa-miR-19a	478023	ZMYND11	XM_005617194	zinc finger, MYND-type containing 11
27	100	cfa-miR-590	477303	SPG20	XM_005635459	spastic paraplegia 20 (Troyer syndrome)
28	100	cfa-miR-590	475930	SEMA3C	XM_533139	sema domain, immunoglobulin domain (Ig), short basic domain, secreted, (semaphorin) 3C
29	100	cfa-miR-19a	478659	C34H3orf70	XM_535829	chromosome 34 open reading frame, human C3orf70
30	100	cfa-miR-590	488469	FAM126B	XM_005640525	family with sequence similarity 126, member B
31	100	cfa-miR-590	474685	DDX46	XM_531911	DEAD (Asp-Glu-Ala-Asp) box polypeptide 46
32	100	cfa-miR-590	482322	TMEM106B	XM_005628562	transmembrane protein 106B-like
33	100	cfa-miR-101	478708	CDYL	XM_005640006	chromodomain protein, Y-like
34	100	cfa-miR-31	475802	RSBN1	XM_533011	round spermatid basic protein 1
35	100	cfa-miR-590	477297	UFM1	XM_005635420	ubiquitin-fold modifier 1
36	100	cfa-miR-590	474678	AFF4	XM_845216	AF4/FMR2 family, member 4
37	100	cfa-miR-101	488708	ADAMTS17	XM_545825	ADAM metallopeptidase with thrombospondin type 1 motif, 17
38	100	cfa-miR-142	483417	LRRC4C	XM_005631099	leucine rich repeat containing 4C
39	100	cfa-miR-590	489568	MYSM1	XM_005620335	Myb-like, SWIRM and MPN domains 1
40	100	cfa-miR-590	478803	OLA1	XM_845227	Obg-like ATPase 1
41	100	cfa-miR-590	481998	OXR1	XM_005627863	oxidation resistance 1
42	100	cfa-miR-590	482484	ZMYM4	XM_005628964	zinc finger, MYM-type 4
43	100	cfa-miR-590	479947	TMED5	XM_537072	transmembrane emp24 protein transport domain containing 5
44	100	cfa-miR-590	475058	AZIN1	XM_005627842	antizyme inhibitor 1
45	100	cfa-miR-590	490183	BCL10	XM_547304	B-cell CLL/lymphoma 10
46	100	cfa-miR-31	607809	OXSR1	XM_005634251	oxidative stress responsive 1
47	100	cfa-miR-802	609920	CDK6	XM_847267	cyclin-dependent kinase 6
48	100	cfa-miR-142	475195	KLHDC10	XM_005628388	kelch domain containing 10
49	100	cfa-miR-142	490714	DAAM1	XM_846995	dishevelled associated activator of morphogenesis 1
50	100	cfa-miR-101	486112	STC1	XM_543238	stanniocalcin 1
51	100	cfa-miR-19a	487314	KPNA6	XM_005617654	karyopherin alpha 6 (importin alpha 7)
52	100	cfa-miR-802	100687058	LOC100687058	XM_005629005	transcription factor BTF3 homolog 4-like
53	100	cfa-miR-590	487079	MKX	XM_544207	mohawk homeobox
54	100	cfa-miR-802	490639	G2E3	XM_547761	G2/M-phase specific E3 ubiquitin protein ligase
55	100	cfa-miR-590	477344	XPO4	XM_005635558	exportin 4
56	100	cfa-miR-146b	490632	LOC490632	XM_855886	RNA-binding protein Nova-1-like
57	100	cfa-miR-590	492111	STAG2	XM_859783	stromal antigen 2
58	100	cfa-miR-19a	482579	SYT1	XM_539696	synaptotagmin I
59	100	cfa-miR-590	475569	THAP1	XM_843342	THAP domain containing, apoptosis associated protein 1
60	100	cfa-miR-590	486698	RIMKLB	XM_543825	ribosomal modification protein rimK-like family member B
61	100	cfa-miR-101	481963	REV3L	XM_539084	REV3-like, polymerase (DNA directed), zeta, catalytic subunit
62	100	cfa-miR-590	474437	CAND1	XM_531667	cullin-associated and neddylation-dissociated 1
63	100	cfa-miR-101	478093	TNPO1	XM_535270	transportin 1
64	100	cfa-miR-590	478640	USP13	XM_003434127	ubiquitin specific peptidase 13 (isopeptidase T-3)
65	100	cfa-miR-101	477149	FLRT3	XM_852855	fibronectin leucine rich transmembrane protein 3
66	100	cfa-miR-19a	478781	LRP2	XM_005640282	low density lipoprotein receptor-related protein 2
67	100	cfa-miR-142	477354	CLCN3	NM_001025619	chloride channel, voltage-sensitive 3
68	100	cfa-miR-590	476561	TMF1	XM_005632274	TATA element modulatory factor 1
69	99	cfa-miR-590	479221	JMJD1C	XM_005618925	jumonji domain containing 1C
70	99	cfa-miR-590	486600	TWF1	XM_543726	twinfilin actin-binding protein 1
71	99	cfa-miR-19a	607436	UBL3	XM_005635490	ubiquitin-like 3
72	99	cfa-miR-101	478728	RANBP9	XM_535893	RAN binding protein 9
73	99	cfa-miR-590	481665	DNAJC25	NM_001205003	DnaJ (Hsp40) homolog, subfamily C , member 25
74	99	cfa-miR-101	100856710	ZFP36L2	XM_003639346	ZFP36 ring finger protein-like 2
75	99	cfa-miR-590	476762	ARHGAP42	XM_533968	Rho GTPase activating protein 42
76	99	cfa-miR-590	474607	PEX13	XM_005626123	peroxisomal biogenesis factor 13
77	99	cfa-miR-590	608091	HSPA13	XM_844995	heat shock protein 70kDa family, member 13
78	99	cfa-miR-19a	480504	LSM12	XM_537623	LSM12 homolog (S. cerevisiae)
79	99	cfa-miR-19a	484697	KBTBD8	XM_848639	kelch repeat and BTB (POZ) domain containing 8
80	99	cfa-miR-19a	490138	S1PR1	XM_547259	sphingosine-1-phosphate receptor 1
81	99	cfa-miR-590	481628	TGFBR1	XM_538750	transforming growth factor, beta receptor 1
82	99	cfa-miR-590	100286799	SLC30A1	XM_003434930	solute carrier family 30 (zinc transporter), member 1
83	99	cfa-miR-101	476339	RFX3	XM_005615915	regulatory factor X, 3 (influences HLA class II expression)
84	99	cfa-miR-590	492013	LOC492013	XM_005641552	protocadherin-19-like
85	99	cfa-miR-101	481628	TGFBR1	XM_538750	transforming growth factor, beta receptor 1
86	99	cfa-miR-590	478375	CGGBP1	XM_535549	CGG triplet repeat binding protein 1
87	99	cfa-miR-590	482188	DCK	XM_539307	deoxycytidine kinase
88	99	cfa-miR-590	100683096	STRN	XM_005630335	striatin, calmodulin binding protein
89	99	cfa-miR-590	487048	RBM12B	XM_005638123	RNA binding motif protein 12B
90	99	cfa-miR-590	100855710	SCN9A	XM_003640173	sodium channel, voltage-gated, type IX, alpha subunit
91	99	cfa-miR-590	609222	FAM117B	XM_005640549	family with sequence similarity 117, member B
92	99	cfa-miR-590	481668	PTBP3	XM_005627000	polypyrimidine tract binding protein 3
93	99	cfa-miR-590	487233	SREK1	XM_005617455	splicing regulatory glutamine/lysine-rich protein 1
94	99	cfa-miR-21	486801	CPEB3	XM_005637537	cytoplasmic polyadenylation element binding protein 3
95	99	cfa-miR-19a	475145	CLOCK	XM_005628198	clock circadian regulator
96	99	cfa-miR-19a	477453	MPHOSPH9	XM_005636129	M-phase phosphoprotein 9
97	99	cfa-miR-590	485672	PPP2R3A	XM_003639829	protein phosphatase 2, regulatory subunit B'', alpha
98	99	cfa-miR-101	476187	ZNF532	XM_533391	zinc finger protein 532
99	99	cfa-miR-19a	478875	BMPR2	XM_536035	bone morphogenetic protein receptor, type II (serine/threonine kinase)
100	99	cfa-miR-590	474791	LOC474791	XM_532021	protein NipSnap homolog 3A-like
101	99	cfa-miR-19a	490831	RPS6KA5	XM_005623743	ribosomal protein S6 kinase, 90kDa, polypeptide 5
102	99	cfa-miR-590	481478	LOX	XM_005626439	lysyl oxidase
103	99	cfa-miR-590	100855421	RFX7	XM_005638442	regulatory factor X, 7
104	99	cfa-miR-101	611428	C23H3orf58	XM_849097	chromosome 23 open reading frame, human C3orf58
105	99	cfa-miR-590	486637	ETNK1	XM_543764	ethanolamine kinase 1
106	99	cfa-miR-590	481510	SEC24A	XM_845643	SEC24 family, member A (S. cerevisiae)
107	99	cfa-miR-590	478770	GRB14	XM_005640257	growth factor receptor-bound protein 14
108	99	cfa-miR-101	100684506	USP47	XM_005633672	ubiquitin specific peptidase 47
109	99	cfa-miR-590	490710	EXOC5	XM_547832	exocyst complex component 5
110	99	cfa-miR-19a	482649	FAM160A1	XM_539767	family with sequence similarity 160, member A1
111	99	cfa-miR-590	477634	SCAF11	XM_005636952	SR-related CTD-associated factor 11
112	99	cfa-miR-19a	483280	PHTF2	XM_844506	putative homeodomain transcription factor 2
113	99	cfa-miR-21	481388	PELI1	XM_538508	pellino E3 ubiquitin protein ligase 1
114	99	cfa-miR-590	478834	GULP1	XM_005640388	GULP, engulfment adaptor PTB domain containing 1
115	99	cfa-miR-101	474581	SOCS5	XM_005626083	suppressor of cytokine signaling 5
116	99	cfa-miR-590	484053	TULP4	XM_005615544	tubby like protein 4
117	99	cfa-miR-590	100686812	CHMP1B	XM_005623090	charged multivesicular body protein 1B
118	99	cfa-miR-19a	100855424	HHIP	XM_003639536	hedgehog interacting protein
119	99	cfa-miR-101	476303	GOLM1	XM_533506	golgi membrane protein 1
120	99	cfa-miR-590	478779	STK39	XM_005640273	serine threonine kinase 39
121	99	cfa-miR-590	100856358	FOXN2	XM_003639326	forkhead box N2
122	99	cfa-miR-590	487680	CADM2	XM_544804	cell adhesion molecule 2
123	99	cfa-miR-590	477890	IMPAD1	XM_535082	inositol monophosphatase domain containing 1
124	99	cfa-miR-150	478617	2018-03-06	XM_005639668	membrane-associated ring finger (C3HC4) 6, E3 ubiquitin protein ligase
125	99	cfa-miR-150	482934	WDR17	XM_005630026	WD repeat domain 17
126	99	cfa-miR-142	490447	ATP8B2	XM_005622788	ATPase, aminophospholipid transporter, class I, type 8B, member 2
127	99	cfa-miR-590	492149	FAM122B	XM_549270	family with sequence similarity 122B
128	99	cfa-miR-142	482362	MPP6	XM_005628638	membrane protein, palmitoylated 6 (MAGUK p55 subfamily member 6)
129	99	cfa-miR-146b	478485	UNC5C	XM_005639213	unc-5 homolog C (C. elegans)
130	99	cfa-miR-590	478023	ZMYND11	XM_005617194	zinc finger, MYND-type containing 11
131	99	cfa-miR-802	403836	AGTR1	XM_005634552	angiotensin II receptor, type 1
132	99	cfa-miR-802	100686153	ADAMTS1	XM_003433995	ADAM metallopeptidase with thrombospondin type 1 motif, 1
133	99	cfa-miR-101	481490	SLC12A2	XM_538611	solute carrier family 12 (sodium/potassium/chloride transporter), member 2
134	99	cfa-miR-802	487577	FAM63B	XM_544702	family with sequence similarity 63, member B
135	99	cfa-miR-101	479943	DR1	XM_537068	down-regulator of transcription 1, TBP-binding (negative cofactor 2)
136	99	cfa-miR-590	488881	NUDT12	XM_005618040	nudix (nucleoside diphosphate linked moiety X)-type motif 12
137	99	cfa-miR-590	475438	UHRF1BP1L	XM_005629267	UHRF1 binding protein 1-like
138	99	cfa-miR-590	611238	FRMPD4	XM_005641111	FERM and PDZ domain containing 4
139	99	cfa-miR-101	484607	TSHZ3	XM_005616783	teashirt zinc finger homeobox 3
140	99	cfa-miR-146b	477845	SEC23IP	XM_005637784	SEC23 interacting protein
141	99	cfa-miR-142	478203	HP1BP3	XM_005617862	heterochromatin protein 1, binding protein 3
142	99	cfa-miR-802	479356	RICTOR	XM_005619460	RPTOR independent companion of MTOR, complex 2
143	99	cfa-miR-802	483834	FAT4	XM_005631826	FAT atypical cadherin 4
144	99	cfa-miR-142	475055	UBR5	XM_005627838	ubiquitin protein ligase E3 component n-recognin 5
145	99	cfa-miR-590	482495	ZYG11B	XM_539612	zyg-11 family member B, cell cycle regulator
146	98	cfa-miR-19a	477359	FBXO8	XM_534554	F-box protein 8
147	98	cfa-miR-101	477095	SLC25A36	XM_534289	solute carrier family 25 (pyrimidine nucleotide carrier ), member 36
148	98	cfa-miR-142	481337	REV1	XM_005626016	REV1, polymerase (DNA directed)
149	98	cfa-miR-101	490792	FOS	XM_547914	FBJ murine osteosarcoma viral oncogene homolog
150	98	cfa-miR-142	480282	STRN3	XM_005623296	striatin, calmodulin binding protein 3
151	98	cfa-miR-802	611212	IKZF5	XM_005637819	IKAROS family zinc finger 5 (Pegasus)
152	98	cfa-miR-142	475145	CLOCK	XM_005628198	clock circadian regulator
153	98	cfa-miR-590	481929	KLHL32	XM_005627660	kelch-like family member 32
154	98	cfa-miR-590	475213	WASL	XM_532445	Wiskott-Aldrich syndrome-like
155	98	cfa-miR-590	487934	ARL13B	XM_005639340	ADP-ribosylation factor-like 13B
156	98	cfa-miR-590	612854	WAPAL	XM_859741	wings apart-like homolog (Drosophila)
157	98	cfa-miR-147	100856334	NDUFA4	XM_003639479	NADH dehydrogenase (ubiquinone) 1 alpha subcomplex, 4, 9kDa
158	98	cfa-miR-19a	480590	USP32	XM_537710	ubiquitin specific peptidase 32
159	98	cfa-miR-590	481893	LCA5	XM_005627557	Leber congenital amaurosis 5
160	98	cfa-miR-150	491039	SOCS7	XM_005624981	suppressor of cytokine signaling 4
161	98	cfa-miR-19a	488159	SKIL	XM_005639912	SKI-like oncogene
162	98	cfa-miR-19a	474618	AFTPH	XM_005626159	aftiphilin
163	98	cfa-miR-590	481383	PUS10	XM_538504	pseudouridylate synthase 10
164	98	cfa-miR-19a	489676	ZDHHC7	XM_546796	zinc finger, DHHC-type containing 7
165	98	cfa-miR-19a	476075	ELMOD2	XM_533284	ELMO/CED-12 domain containing 2
166	98	cfa-miR-101	491160	NLK	XM_863015	nemo-like kinase
167	98	cfa-miR-802	478654	PSMD2	XM_535824	proteasome (prosome, macropain) 26S subunit, non-ATPase, 2
168	98	cfa-miR-590	477768	IDE	XM_534963	insulin-degrading enzyme
169	98	cfa-miR-19a	100855798	TOR1B	XM_003639301	torsin family 1, member B (torsin B)
170	98	cfa-miR-101	489725	ATXN1L	XM_005620747	ataxin 1-like
171	98	cfa-miR-19a	474423	LRIG3	XM_005625561	leucine-rich repeats and immunoglobulin-like domains 3
172	98	cfa-miR-146b	480381	NUMB	XM_862810	numb homolog (Drosophila)
173	98	cfa-miR-590	478623	MTRR	XM_535797	5-methyltetrahydrofolate-homocysteine methyltransferase reductase
174	98	cfa-miR-19a	100855619	IGFBP3	XM_003639557	insulin-like growth factor binding protein 3
175	98	cfa-miR-19a	486609	SLC2A13	XM_543735	solute carrier family 2 (facilitated glucose transporter), member 13
176	98	cfa-miR-590	475142	USP46	XM_005628186	ubiquitin specific peptidase 46
177	98	cfa-miR-146b	480533	MED1	XM_858916	mediator complex subunit 1
178	98	cfa-miR-19a	481070	FMR1	XM_005641905	fragile X mental retardation 1
179	98	cfa-miR-19a	100855437	PPTC7	XM_003639913	PTC7 protein phosphatase homolog (S. cerevisiae)
180	98	cfa-miR-802	100856566	LIMD1	XM_003639754	LIM domains containing 1
181	98	cfa-miR-142	100688260	SFPQ	XM_005629406	splicing factor proline/glutamine-rich
182	98	cfa-miR-590	482328	DGKB	XM_005628578	diacylglycerol kinase, beta 90kDa
183	98	cfa-miR-802	486801	CPEB3	XM_005637537	cytoplasmic polyadenylation element binding protein 3
184	98	cfa-miR-802	487556	ARPP19	XM_544681	cAMP-regulated phosphoprotein, 19kDa
185	98	cfa-miR-101	606918	MTMR2	XM_843146	myotubularin related protein 2
186	98	cfa-miR-590	100683817	SPTSSB	XM_005639876	serine palmitoyltransferase, small subunit B
187	98	cfa-miR-19a	490537	TGIF1	XM_005623038	TGFB-induced factor homeobox 1
188	98	cfa-miR-101	478773	SCN2A	XM_535939	sodium channel, voltage-gated, type II, alpha subunit
189	98	cfa-miR-101	478044	NDFIP1	XM_005617908	Nedd4 family interacting protein 1
190	98	cfa-miR-802	612006	KCNAB1	XM_005634604	potassium voltage-gated channel, shaker-related subfamily, beta member 1
191	98	cfa-miR-146b	486609	SLC2A13	XM_543735	solute carrier family 2 (facilitated glucose transporter), member 13
192	98	cfa-miR-19a	100856650	ATL2	XM_003639588	atlastin GTPase 2
193	98	cfa-miR-31	611201	ELAVL1	XM_849125	ELAV (embryonic lethal, abnormal vision, Drosophila)-like 1 (Hu antigen R)
194	98	cfa-miR-101	609934	PRKCE	XM_846768	protein kinase C, epsilon
195	98	cfa-miR-21	477851	PLEKHA1	XM_005637808	pleckstrin homology domain containing, family A (phosphoinositide binding specific) member 1
196	98	cfa-miR-101	481382	PAPOLG	XM_847294	poly(A) polymerase gamma
197	98	cfa-miR-590	475421	TMTC3	XM_532644	transmembrane and tetratricopeptide repeat containing 3
198	98	cfa-miR-21	611641	FGF18	XM_849332	fibroblast growth factor 18
199	98	cfa-miR-590	477085	PIK3CB	XM_534280	phosphatidylinositol-4,5-bisphosphate 3-kinase, catalytic subunit beta
200	98	cfa-miR-590	477151	ESF1	XM_534341	ESF1, nucleolar pre-rRNA processing protein, homolog (S. cerevisiae)
201	98	cfa-miR-21	475016	SEC63	XM_532252	SEC63 homolog (S. cerevisiae)
202	98	cfa-miR-590	481360	EPCAM	XM_005626238	epithelial cell adhesion molecule
203	98	cfa-miR-19a	481389	LGALSL	XM_538509	lectin, galactoside-binding-like
204	98	cfa-miR-590	487096	MLLT10	XM_544224	myeloid/lymphoid or mixed-lineage leukemia (trithorax homolog, Drosophila); translocated to, 10
205	98	cfa-miR-590	490268	YOD1	XM_005622310	YOD1 deubiquitinase
206	98	cfa-miR-590	488482	NBEAL1	XM_545603	neurobeachin-like 1
207	98	cfa-miR-590	477116	MBNL1	XM_005634586	muscleblind-like splicing regulator 1
208	98	cfa-miR-31	610764	CAMK2D	XM_005639292	calcium/calmodulin-dependent protein kinase II delta
209	98	cfa-miR-19a	490562	SPIRE1	XM_005623094	spire-type actin nucleation factor 1
210	98	cfa-miR-101	487006	ZFHX4	XM_848173	zinc finger homeobox 4
211	98	cfa-miR-19a	483020	CLIP4	XM_845695	CAP-GLY domain containing linker protein family, member 4
212	98	cfa-miR-590	479166	FAM151B	XM_005618171	family with sequence similarity 151, member B
213	98	cfa-miR-101	490720	SIX4	XM_547842	SIX homeobox 4
214	98	cfa-miR-590	487923	USP53	XM_005639324	ubiquitin specific peptidase 53
215	98	cfa-miR-21	100856694	ZNF367	XM_003638869	zinc finger protein 367
216	98	cfa-miR-21	481519	TGFBI	XM_538640	transforming growth factor, beta-induced, 68kDa
217	98	cfa-miR-31	490143	HIAT1	XM_005622118	hippocampus abundant transcript 1
218	98	cfa-miR-142	607720	TFDP1	XM_005634136	transcription factor Dp-1
219	98	cfa-miR-19a	485427	KCNA4	XM_005633766	potassium voltage-gated channel, shaker-related subfamily, member 4
220	98	cfa-miR-19a	479148	CAST	XM_005618083	calpastatin
221	98	cfa-miR-19a	481028	WDR44	XM_858960	WD repeat domain 44
222	98	cfa-miR-101	478328	RORA	XM_535503	RAR-related orphan receptor A
223	98	cfa-miR-101	474949	ZNF451	XM_532184	zinc finger protein 451
224	98	cfa-miR-590	611832	TULP3	XM_005637293	tubby like protein 3
225	98	cfa-miR-590	489521	ZNF287	XM_005620083	zinc finger protein 287
226	98	cfa-miR-101	488992	SLC16A9	XM_005618897	solute carrier family 16, member 9
227	98	cfa-miR-19a	491984	BRWD3	XM_005641529	bromodomain and WD repeat domain containing 3
228	98	cfa-miR-19a	477987	ACBD5	XM_005616980	acyl-CoA binding domain containing 5
229	98	cfa-miR-19a	474551	TBC1D8	XM_531780	TBC1 domain family, member 8 (with GRAM domain)
230	98	cfa-miR-19a	484607	TSHZ3	XM_005616783	teashirt zinc finger homeobox 3
231	98	cfa-miR-590	487237	SLC30A5	XM_845257	solute carrier family 30 (zinc transporter), member 5
232	98	cfa-miR-590	478789	UBR3	XM_005640403	ubiquitin protein ligase E3 component n-recognin 3 (putative)
233	98	cfa-miR-101	475511	EZH2	XM_005629517	enhancer of zeste homolog 2 (Drosophila)
234	98	cfa-miR-21	485650	SATB1	XM_005634642	SATB homeobox 1
235	98	cfa-miR-19a	403825	PDE5A	NM_001003188	phosphodiesterase 5A, cGMP-specific
236	98	cfa-miR-142	477199	ITCH	XM_846367	itchy E3 ubiquitin protein ligase
237	98	cfa-miR-101	100685499	MAP3K13	XM_005639797	mitogen-activated protein kinase kinase kinase 13
238	98	cfa-miR-101	479696	CDH11	XM_005620881	cadherin 11, type 2, OB-cadherin (osteoblast)
239	98	cfa-miR-19a	478323	RNF111	XM_005638463	ring finger protein 111
240	97	cfa-miR-19a	490856	SLC25A29	XM_005623798	solute carrier family 25 (mitochondrial carnitine/acylcarnitine carrier), member 29
241	97	cfa-miR-101	479060	ADAMTSL3	XM_536209	ADAMTS-like 3
242	97	cfa-miR-590	475408	OSBPL8	XM_003432014	oxysterol binding protein-like 8
243	97	cfa-miR-590	475684	NCOA1	XM_005630198	nuclear receptor coactivator 1
244	97	cfa-miR-101	477608	DIP2B	XM_005636837	DIP2 disco-interacting protein 2 homolog B (Drosophila)
245	97	cfa-miR-19a	484716	APPL1	XM_005632404	adaptor protein, phosphotyrosine interaction, PH domain and leucine zipper containing 1
246	97	cfa-miR-101	486637	ETNK1	XM_543764	ethanolamine kinase 1
247	97	cfa-miR-19a	612877	KIAA1191	XM_847606	KIAA1191 ortholog
248	97	cfa-miR-101	486624	ARNTL2	XM_005637038	aryl hydrocarbon receptor nuclear translocator-like 2
249	97	cfa-miR-101	608578	UBE2D1	XM_845637	ubiquitin-conjugating enzyme E2D 1
250	97	cfa-miR-101	478965	MARK1	XM_005640935	MAP/microtubule affinity-regulating kinase 1
251	97	cfa-miR-101	490010	EMP2	XM_005621553	epithelial membrane protein 2
252	97	cfa-miR-101	492111	STAG2	XM_859783	stromal antigen 2
253	97	cfa-miR-101	486801	CPEB3	XM_005637537	cytoplasmic polyadenylation element binding protein 3
254	97	cfa-miR-19a	475804	TRIM33	XM_533013	tripartite motif containing 33
255	97	cfa-miR-590	486098	ESCO2	XM_543224	establishment of sister chromatid cohesion N-acetyltransferase 2
256	97	cfa-miR-19a	477008	ZNF445	XM_005634182	zinc finger protein 445
257	97	cfa-miR-101	485149	FZD4	XM_005633382	frizzled family receptor 4
258	97	cfa-miR-101	487557	KIAA1370	XM_005638423	KIAA1370 ortholog
259	97	cfa-miR-101	483154	BCL9	XM_005630707	B-cell CLL/lymphoma 9
260	97	cfa-miR-101	612742	UBE2D2	XM_850890	ubiquitin-conjugating enzyme E2D 2
261	97	cfa-miR-19a	480470	SMURF2	XM_537589	SMAD specific E3 ubiquitin protein ligase 2
262	97	cfa-miR-146b	100855511	EIF4G2	XM_005633808	eukaryotic translation initiation factor 4 gamma, 2
263	97	cfa-miR-31	487113	CACNB2	XM_005617088	calcium channel, voltage-dependent, beta 2 subunit
264	97	cfa-miR-31	610536	IL34	XM_005620718	interleukin 34
265	97	cfa-miR-31	490415	SLC25A44	XM_547537	solute carrier family 25, member 44
266	97	cfa-miR-31	477205	ACSS2	XM_003639858	acyl-CoA synthetase short-chain family member 2
267	97	cfa-miR-590	100686696	ABHD13	XM_003433085	abhydrolase domain containing 13
268	97	cfa-miR-590	479351	PRKAA1	XM_536491	protein kinase, AMP-activated, alpha 1 catalytic subunit
269	97	cfa-miR-31	477343	LATS2	XM_534537	large tumor suppressor kinase 2
270	97	cfa-miR-21	100855569	NAA50	XM_003640128	N(alpha)-acetyltransferase 50, NatE catalytic subunit
271	97	cfa-miR-590	489808	BCL7B	XM_546926	B-cell CLL/lymphoma 7B
272	97	cfa-miR-590	479693	DYNC1LI2	XM_005620894	dynein, cytoplasmic 1, light intermediate chain 2
273	97	cfa-miR-21	488836	KLF3	XM_545954	Kruppel-like factor 3 (basic)
274	97	cfa-miR-19a	403516	CACNA1C	XM_005637376	calcium channel, voltage-dependent, L type, alpha 1C subunit
275	97	cfa-miR-590	487005	HNF4G	XM_544134	hepatocyte nuclear factor 4, gamma
276	97	cfa-miR-590	481337	REV1	XM_005626016	REV1, polymerase (DNA directed)
277	97	cfa-miR-19a	482895	CNOT7	XM_005629939	CCR4-NOT transcription complex, subunit 7
278	97	cfa-miR-31	478595	SNX4	XM_535771	sorting nexin 4
279	97	cfa-miR-146b	480733	STRBP	XM_003435341	spermatid perinuclear RNA binding protein
280	97	cfa-miR-802	403968	TSHR	NM_001003285	thyroid stimulating hormone receptor
281	97	cfa-miR-802	485968	YTHDF1	XM_005635279	YTH domain family, member 1
282	97	cfa-miR-802	611356	NECAB1	XM_005638156	N-terminal EF-hand calcium binding protein 1
283	97	cfa-miR-590	609731	POLR3G	XM_005618123	polymerase (RNA) III (DNA directed) polypeptide G (32kD)
284	97	cfa-miR-590	485695	GK5	XM_542815	glycerol kinase 5 (putative)
285	97	cfa-miR-142	484704	SYNPR	XM_003432809	synaptoporin
286	97	cfa-miR-590	479553	HOOK1	XM_536692	hook microtubule-tethering protein 1
287	97	cfa-miR-142	488469	FAM126B	XM_005640525	family with sequence similarity 126, member B
288	97	cfa-miR-590	482291	STEAP2	XM_539408	STEAP family member 2, metalloreductase
289	97	cfa-miR-142	481947	PRDM1	XM_539068	PR domain containing 1, with ZNF domain
290	97	cfa-miR-590	100683402	KIF21A	XM_003433515	kinesin family member 21A
291	97	cfa-miR-31	609393	GCH1	XM_005623417	GTP cyclohydrolase 1
292	97	cfa-miR-31	486604	GXYLT1	XM_543730	glucoside xylosyltransferase 1
293	97	cfa-miR-590	476071	USP38	XM_533279	ubiquitin specific peptidase 38
294	97	cfa-miR-590	490644	AKAP6	XM_005623315	A kinase (PRKA) anchor protein 6
295	97	cfa-miR-590	476133	HNMT	XM_533340	histamine N-methyltransferase
296	97	cfa-miR-590	488899	ELL2	XM_546016	elongation factor, RNA polymerase II, 2
297	97	cfa-miR-19a	612526	SLC31A2	XM_850255	solute carrier family 31 (copper transporter), member 2
298	97	cfa-miR-19a	486137	ATP6V1B2	XM_543263	ATPase, H+ transporting, lysosomal 56/58kDa, V1 subunit B2
299	97	cfa-miR-590	100685701	AGBL2	XM_005631224	ATP/GTP binding protein-like 2
300	97	cfa-miR-19a	481018	ACSL4	XM_005641666	acyl-CoA synthetase long-chain family member 4
301	97	cfa-miR-19a	100683465	CSMD1	XM_003432112	CUB and Sushi multiple domains 1
302	97	cfa-miR-590	491185	GOSR1	XM_548305	golgi SNAP receptor complex member 1
303	97	cfa-miR-19a	100683405	AFF1	XM_005639160	AF4/FMR2 family, member 1
304	97	cfa-miR-590	487199	RBM27	XM_005617350	RNA binding motif protein 27
305	97	cfa-miR-590	474589	NRXN1	XM_005626100	neurexin 1
306	97	cfa-miR-19a	477836	CACUL1	XM_535028	CDK2-associated, cullin domain 1
307	97	cfa-miR-590	482933	ASB5	XM_844027	ankyrin repeat and SOCS box containing 5
308	97	cfa-miR-590	488786	AFAP1	XM_005618458	actin filament associated protein 1
309	97	cfa-miR-590	403871	KRAS	XM_003433560	v-Ki-ras2 Kirsten rat sarcoma viral oncogene homolog
310	97	cfa-miR-590	476568	FEZF2	XM_843330	FEZ family zinc finger 2
311	97	cfa-miR-590	478394	GABPA	XM_005638780	GA binding protein transcription factor, alpha subunit 60kDa
312	97	cfa-miR-19a	476956	NDFIP2	XM_534156	Nedd4 family interacting protein 2
313	97	cfa-miR-19a	607306	VPS4B	XM_843719	vacuolar protein sorting 4 homolog B (S. cerevisiae)
314	97	cfa-miR-590	100856373	DENND4C	XM_003639382	DENN/MADD domain containing 4C
315	96	cfa-miR-590	476866	COPB1	XM_534069	coatomer protein complex, subunit beta 1
316	96	cfa-miR-590	610791	TMX1	XM_848339	thioredoxin-related transmembrane protein 1
317	96	cfa-miR-101	481054	RAP2C	XM_538176	RAP2C, member of RAS oncogene family
318	96	cfa-miR-590	484641	NR2C2	XM_005632124	nuclear receptor subfamily 2, group C, member 2
319	96	cfa-miR-590	475675	SMC6	XM_005630151	structural maintenance of chromosomes 6
320	96	cfa-miR-590	477331	WASF3	XM_005635529	WAS protein family, member 3
321	96	cfa-miR-150	480702	TBC1D13	XM_537821	TBC1 domain family, member 13
322	96	cfa-miR-802	480528	CASC3	XM_537649	cancer susceptibility candidate 3
323	96	cfa-miR-802	481022	AMOT	XM_538144	angiomotin
324	96	cfa-miR-101	612017	CHAC2	XM_849742	ChaC, cation transport regulator homolog 2 (E. coli)
325	96	cfa-miR-101	492047	NRK	XM_005641621	Nik related kinase
326	96	cfa-miR-802	608540	CEP97	XM_005639429	centrosomal protein 97kDa
327	96	cfa-miR-590	610122	FAM199X	XM_847532	family with sequence similarity 199, X-linked
328	96	cfa-miR-802	479172	SCAMP1	XM_854662	secretory carrier membrane protein 1
329	96	cfa-miR-802	488550	SCG2	XM_545669	secretogranin II
330	96	cfa-miR-802	487079	MKX	XM_544207	mohawk homeobox
331	96	cfa-miR-802	487288	NKD1	XM_005617573	naked cuticle homolog 1 (Drosophila)
332	96	cfa-miR-101	403751	SLC1A1	NM_001003139	solute carrier family 1 (neuronal/epithelial high affinity glutamate transporter, system Xag), member 1
333	96	cfa-miR-590	474960	FAM135A	XM_005627527	family with sequence similarity 135, member A
334	96	cfa-miR-802	480459	PRKAR1A	XM_005624277	protein kinase, cAMP-dependent, regulatory, type I, alpha
335	96	cfa-miR-590	479532	TMEM11	XM_536671	transmembrane protein 11
336	96	cfa-miR-590	476956	NDFIP2	XM_534156	Nedd4 family interacting protein 2
337	96	cfa-miR-19a	479984	USP33	XM_005622050	ubiquitin specific peptidase 33
338	96	cfa-miR-590	475010	HACE1	XM_005627667	HECT domain and ankyrin repeat containing E3 ubiquitin protein ligase 1
339	96	cfa-miR-101	475473	FGA	XM_532697	fibrinogen alpha chain
340	96	cfa-miR-590	475611	VPS37A	XM_005629935	vacuolar protein sorting 37 homolog A (S. cerevisiae)
341	96	cfa-miR-590	476176	TMX3	XM_005615334	thioredoxin-related transmembrane protein 3
342	96	cfa-miR-101	479283	SUB1	XM_536425	SUB1 homolog (S. cerevisiae)
343	96	cfa-miR-101	609410	SULT4A1	XM_846659	sulfotransferase family 4A, member 1
344	96	cfa-miR-101	477196	CBFA2T2	XM_005634942	core-binding factor, runt domain, alpha subunit 2; translocated to, 2
345	96	cfa-miR-590	474986	SYNCRIP	XM_003431649	synaptotagmin binding, cytoplasmic RNA interacting protein
346	96	cfa-miR-101	487352	ARID1A	XM_005617745	AT rich interactive domain 1A (SWI-like)
347	96	cfa-miR-590	490255	PTPRC	XM_005622282	protein tyrosine phosphatase, receptor type, C
348	96	cfa-miR-590	491331	ZBTB34	XM_005625347	zinc finger and BTB domain containing 34
349	96	cfa-miR-101	100856711	COL10A1	XM_003639401	collagen, type X, alpha 1
350	96	cfa-miR-590	481396	ACTR2	XM_847614	ARP2 actin-related protein 2 homolog (yeast)
351	96	cfa-miR-150	488159	SKIL	XM_005639912	SKI-like oncogene
352	96	cfa-miR-590	478227	GNAI1	XM_005631019	guanine nucleotide binding protein (G protein), alpha inhibiting activity polypeptide 1
353	96	cfa-miR-101	486817	LCOR	XM_005637582	ligand dependent nuclear receptor corepressor
354	96	cfa-miR-101	476779	EED	XM_852657	embryonic ectoderm development
355	96	cfa-miR-590	478774	GALNT3	XM_005640258	UDP-N-acetyl-alpha-D-galactosamine:polypeptide N-acetylgalactosaminyltransferase 3 (GalNAc-T3)
356	96	cfa-miR-101	607474	ETV5	XM_005639799	ets variant 5
357	96	cfa-miR-590	612945	NXT2	XM_003435643	nuclear transport factor 2-like export factor 2
358	96	cfa-miR-590	475929	SEMA3D	XM_005631001	sema domain, immunoglobulin domain (Ig), short basic domain, secreted, (semaphorin) 3D
359	96	cfa-miR-590	487114	MRC1	XM_005617092	mannose receptor, C type 1
360	96	cfa-miR-101	403647	SGK1	XM_003432525	serum/glucocorticoid regulated kinase 1
361	96	cfa-miR-101	480008	NEK7	XM_005622283	NIMA-related kinase 7
362	96	cfa-miR-590	613008	LOC613008	XM_005618750	uncharacterized LOC613008
363	96	cfa-miR-31	475201	CALU	XM_844242	calumenin
364	96	cfa-miR-142	489204	ARL15	XM_546322	ADP-ribosylation factor-like 15
365	96	cfa-miR-19a	487003	PI15	XM_544132	peptidase inhibitor 15
366	96	cfa-miR-31	474889	KCTD20	XM_005627276	potassium channel tetramerization domain containing 20
367	96	cfa-miR-142	607976	ATP8A1	XM_003639454	ATPase, aminophospholipid transporter (APLT), class I, type 8A, member 1
368	96	cfa-miR-19a	612936	KIAA0907	XM_846801	KIAA0907 ortholog
369	96	cfa-miR-19a	477732	ADIPOR2	XM_863038	adiponectin receptor 2
370	96	cfa-miR-19a	485930	NFATC2	XM_005635182	nuclear factor of activated T-cells, cytoplasmic, calcineurin-dependent 2
371	96	cfa-miR-19a	490421	SYT11	XM_846821	synaptotagmin XI
372	96	cfa-miR-142	477052	KAT2B	XM_005634641	K(lysine) acetyltransferase 2B
373	96	cfa-miR-31	484737	BAP1	XM_541853	BRCA1 associated protein-1 (ubiquitin carboxy-terminal hydrolase)
374	96	cfa-miR-19a	609116	RBFOX1	XM_846368	RNA binding protein, fox-1 homolog (C. elegans) 1
375	96	cfa-miR-142	474631	DMXL1	XM_005626341	Dmx-like 1
376	96	cfa-miR-19a	475336	AGO3	XM_005628957	argonaute RISC catalytic component 3
377	96	cfa-miR-19a	483011	SNX17	XM_855900	sorting nexin 17
378	96	cfa-miR-19a	483119	EXOC6B	XM_540235	exocyst complex component 6B
379	96	cfa-miR-19a	100684653	GRK6	XM_003434495	G protein-coupled receptor kinase 6
380	96	cfa-miR-19a	484699	PRICKLE2	XM_005632351	prickle homolog 2 (Drosophila)
381	96	cfa-miR-31	611775	INSC	XM_849489	inscuteable homolog (Drosophila)
382	96	cfa-miR-142	481481	CSNK1G3	XM_005626457	casein kinase 1, gamma 3
383	96	cfa-miR-142	486964	TOX	XM_005638007	thymocyte selection-associated high mobility group box
384	96	cfa-miR-101	481284	RASD2	XM_538405	RASD family, member 2
385	96	cfa-miR-142	608818	SHISA2	XM_845953	collagen alpha-1(II) chain-like
386	96	cfa-miR-19a	483225	RAP1A	XM_857973	RAP1A, member of RAS oncogene family
387	96	cfa-miR-142	490128	STXBP3	XM_547249	syntaxin binding protein 3
388	96	cfa-miR-142	475947	HIPK3	XM_005631133	homeodomain interacting protein kinase 3
389	96	cfa-miR-19a	611698	ANO1	XM_849396	anoctamin 1, calcium activated chloride channel
390	96	cfa-miR-146b	481047	BCORL1	XM_005641793	BCL6 corepressor-like 1
391	96	cfa-miR-21	486731	NTF3	XM_003433475	neurotrophin 3
392	96	cfa-miR-19a	480444	BAG5	XM_005623847	BCL2-associated athanogene 5
393	96	cfa-miR-21	100688090	SPDYA	XM_003432179	speedy homolog A (Xenopus laevis)
394	96	cfa-miR-146b	475947	HIPK3	XM_005631133	homeodomain interacting protein kinase 3
395	96	cfa-miR-19a	478764	RBMS1	XM_005640236	RNA binding motif, single stranded interacting protein 1
396	96	cfa-miR-19a	488691	ATP10A	XM_545808	ATPase, class V, type 10A
397	96	cfa-miR-21	487902	PITX2	XM_846277	paired-like homeodomain 2
398	96	cfa-miR-142	611799	UBE2R2	XM_849513	ubiquitin-conjugating enzyme E2R 2
399	96	cfa-miR-21	476593	PBRM1	XM_005632441	polybromo 1
400	96	cfa-miR-142	610573	TSPAN14	XM_005619095	tetraspanin 14
401	95	cfa-miR-21	482881	PPP1R3B	XM_005629908	protein phosphatase 1, regulatory subunit 3B
402	95	cfa-miR-590	475330	SNIP1	XM_005628932	Smad nuclear interacting protein 1
403	95	cfa-miR-19a	478262	INO80	XM_844090	INO80 complex subunit
404	95	cfa-miR-590	476914	FNDC3A	XM_005633874	fibronectin type III domain containing 3A
405	95	cfa-miR-590	481863	PTP4A1	XM_005627514	protein tyrosine phosphatase type IVA, member 1
406	95	cfa-miR-19a	480349	PPP2R5E	XM_537472	protein phosphatase 2, regulatory subunit B', epsilon isoform
407	95	cfa-miR-590	485118	SESN3	XM_005633334	sestrin 3
408	95	cfa-miR-19a	480175	RBBP8	XM_005623009	retinoblastoma binding protein 8
409	95	cfa-miR-19a	100856359	RAPGEF2	XM_003639497	Rap guanine nucleotide exchange factor (GEF) 2
410	95	cfa-miR-101	475106	KHDRBS3	XM_005627987	KH domain containing, RNA binding, signal transduction associated 3
411	95	cfa-miR-590	609394	TMEM65	XM_005627910	transmembrane protein 65
412	95	cfa-miR-590	609141	ERLIN1	XM_005637610	ER lipid raft associated 1
413	95	cfa-miR-19a	481854	LOC481854	XM_005627508	ras-related protein Rab-23-like
414	95	cfa-miR-590	483023	LCLAT1	XM_005630310	lysocardiolipin acyltransferase 1
415	95	cfa-miR-590	477692	LRP6	XM_534886	low density lipoprotein receptor-related protein 6
416	95	cfa-miR-590	480349	PPP2R5E	XM_537472	protein phosphatase 2, regulatory subunit B', epsilon isoform
417	95	cfa-miR-19a	482158	KIAA1211	XM_005628217	KIAA1211 ortholog
418	95	cfa-miR-590	608019	CHIC1	XM_003435577	cysteine-rich hydrophobic domain 1
419	95	cfa-miR-19a	485773	PLCB1	XM_005634801	phospholipase C, beta 1 (phosphoinositide-specific)
420	95	cfa-miR-19a	476909	KPNA3	XM_005633847	karyopherin alpha 3 (importin alpha 4)
421	95	cfa-miR-590	612937	TMEM33	XM_847767	transmembrane protein 33
422	95	cfa-miR-590	478686	PRKCI	XM_535855	protein kinase C, iota
423	95	cfa-miR-19a	489474	ZBTB4	NM_001205162	zinc finger and BTB domain containing 4
424	95	cfa-miR-19a	475947	HIPK3	XM_005631133	homeodomain interacting protein kinase 3
425	95	cfa-miR-19a	476335	SMARCA2	XM_005615902	SWI/SNF related, matrix associated, actin dependent regulator of chromatin, subfamily a, member 2
426	95	cfa-miR-590	485677	NCK1	XM_005634468	NCK adaptor protein 1
427	95	cfa-miR-142	476966	DNAJC3	XM_005634019	DnaJ (Hsp40) homolog, subfamily C, member 3
428	95	cfa-miR-590	100856093	WDR33	XM_005631866	WD repeat domain 33
429	95	cfa-miR-142	479826	CCP110	XM_005621495	centriolar coiled coil protein 110kDa
430	95	cfa-miR-590	476242	PCMT1	XM_856713	protein-L-isoaspartate (D-aspartate) O-methyltransferase
431	95	cfa-miR-590	484716	APPL1	XM_005632404	adaptor protein, phosphotyrosine interaction, PH domain and leucine zipper containing 1
432	95	cfa-miR-590	474573	PPM1B	XM_846590	protein phosphatase, Mg2+/Mn2+ dependent, 1B
433	95	cfa-miR-590	610377	ELOVL5	XM_847869	ELOVL fatty acid elongase 5
434	95	cfa-miR-150	480914	PLP2	XM_005642087	proteolipid protein 2 (colonic epithelium-enriched)
435	95	cfa-miR-150	482825	PTPRN2	XM_005629714	protein tyrosine phosphatase, receptor type, N polypeptide 2
436	95	cfa-miR-150	485672	PPP2R3A	XM_003639829	protein phosphatase 2, regulatory subunit B'', alpha
437	95	cfa-miR-150	477456	ABCB9	XM_853575	ATP-binding cassette, sub-family B (MDR/TAP), member 9
438	95	cfa-miR-150	490325	LOC490325	XM_005622465	sterol O-acyltransferase 1-like
439	95	cfa-miR-150	483262	CBLL1	XM_540381	Cbl proto-oncogene-like 1, E3 ubiquitin protein ligase
440	95	cfa-miR-802	488171	NCEH1	XM_545295	neutral cholesterol ester hydrolase 1
441	95	cfa-miR-802	487547	SECISBP2L	XM_544672	SECIS binding protein 2-like
442	95	cfa-miR-802	486919	ATE1	XM_544049	arginyltransferase 1
443	95	cfa-miR-802	100856272	GMFB	XM_005623412	glia maturation factor, beta
444	95	cfa-miR-142	486149	RHBDD1	XM_005635766	rhomboid domain containing 1
445	95	cfa-miR-150	480636	CPD	XM_537756	carboxypeptidase D
446	95	cfa-miR-21	477303	SPG20	XM_005635459	spastic paraplegia 20 (Troyer syndrome)
447	95	cfa-miR-21	482299	KRIT1	XM_005628508	KRIT1, ankyrin repeat containing
448	95	cfa-miR-21	480855	SCML2	XM_537972	sex comb on midleg-like 2 (Drosophila)
449	95	cfa-miR-590	486919	ATE1	XM_544049	arginyltransferase 1
450	95	cfa-miR-31	484742	DUSP7	XM_541858	dual specificity phosphatase 7
451	95	cfa-miR-150	607047	ZMAT2	XM_005617294	zinc finger, matrin-type 2
452	95	cfa-miR-31	487949	DCBLD2	XM_545071	discoidin, CUB and LCCL domain containing 2
453	95	cfa-miR-590	475252	SNX13	XM_005628588	sorting nexin 13
454	95	cfa-miR-142	480354	AKAP5	XM_005623493	A kinase (PRKA) anchor protein 5
455	95	cfa-miR-590	478806	ATF2	XM_005640334	activating transcription factor 2
456	95	cfa-miR-590	486656	AEBP2	XM_005637085	AE binding protein 2
457	95	cfa-miR-590	480632	TAOK1	XM_005624887	TAO kinase 1
458	95	cfa-miR-590	479266	GHITM	XM_005619102	growth hormone inducible transmembrane protein
459	95	cfa-miR-590	478470	SPARCL1	XM_005639162	SPARC-like 1 (hevin)
460	95	cfa-miR-590	483817	NAA15	XM_540937	N(alpha)-acetyltransferase 15, NatA auxiliary subunit
461	95	cfa-miR-590	491344	RC3H2	XM_003639314	ring finger and CCCH-type domains 2
462	95	cfa-miR-590	478957	TROVE2	XM_005640815	TROVE domain family, member 2
463	95	cfa-miR-146b	487840	CDS1	XM_544962	CDP-diacylglycerol synthase (phosphatidate cytidylyltransferase) 1
464	95	cfa-miR-101	486548	SMARCD1	XM_005636857	SWI/SNF related, matrix associated, actin dependent regulator of chromatin, subfamily d, member 1
465	95	cfa-miR-101	100856428	BEAN1	XM_005620880	brain expressed, associated with NEDD4, 1
466	95	cfa-miR-101	484671	CAV3	NM_001287073	caveolin 3
467	95	cfa-miR-101	488489	INO80D	XM_005640572	INO80 complex subunit D
468	95	cfa-miR-101	477966	ZEB1	XM_005617038	zinc finger E-box binding homeobox 1
469	95	cfa-miR-19a	483029	MEMO1	XM_540144	mediator of cell motility 1
470	95	cfa-miR-19a	490153	F3	NM_001024640	coagulation factor III (thromboplastin, tissue factor)
471	95	cfa-miR-101	100856182	ERBB2IP	XM_003638928	erbb2 interacting protein
472	95	cfa-miR-19a	100687354	LONRF3	XM_005641730	LON peptidase N-terminal domain and ring finger 3
473	95	cfa-miR-101	488836	KLF3	XM_545954	Kruppel-like factor 3 (basic)
474	95	cfa-miR-101	487221	PDE4D	XM_005617422	phosphodiesterase 4D, cAMP-specific
475	95	cfa-miR-101	100855651	KIF5B	XM_003638878	kinesin family member 5B
476	95	cfa-miR-101	100687287	HTRA3	XM_005618733	HtrA serine peptidase 3
477	95	cfa-miR-101	475999	PPFIA1	XM_005631374	protein tyrosine phosphatase, receptor type, f polypeptide (PTPRF), interacting protein (liprin), alpha 1
478	94	cfa-miR-150	488519	TNS1	XM_005640626	tensin 1
479	94	cfa-miR-19a	477902	CSPP1	XM_005638031	centrosome and spindle pole associated protein 1
480	94	cfa-miR-101	489658	ANKRD11	XM_005620554	ankyrin repeat domain 11
481	94	cfa-miR-150	480594	GGNBP2	XM_848386	gametogenetin binding protein 2
482	94	cfa-miR-21	612938	GLCCI1	XM_005628793	glucocorticoid induced transcript 1
483	94	cfa-miR-142	487624	TLE3	XM_005638547	transducin-like enhancer of split 3 (E(sp1) homolog, Drosophila)
484	94	cfa-miR-590	100855903	LOC100855903	XM_003639646	14-3-3 protein zeta/delta-like
485	94	cfa-miR-19a	610377	ELOVL5	XM_847869	ELOVL fatty acid elongase 5
486	94	cfa-miR-142	480588	APPBP2	XM_537708	amyloid beta precursor protein (cytoplasmic tail) binding protein 2
487	94	cfa-miR-590	481897	IBTK	XM_539018	inhibitor of Bruton agammaglobulinemia tyrosine kinase
488	94	cfa-miR-590	476932	DGKH	XM_005633930	diacylglycerol kinase, eta
489	94	cfa-miR-802	481035	FAM70A	XM_003435658	family with sequence similarity 70, member A
490	94	cfa-miR-19a	481127	MBD6	XM_005625543	methyl-CpG binding domain protein 6
491	94	cfa-miR-590	488255	LOC488255	XM_545377	sodium-dependent phosphate transport protein 3-like
492	94	cfa-miR-142	490663	FBXO33	XM_845904	F-box protein 33
493	94	cfa-miR-101	478852	ANKRD44	XM_005640493	ankyrin repeat domain 44
494	94	cfa-miR-101	491761	CDKL5	XM_005641162	cyclin-dependent kinase-like 5
495	94	cfa-miR-142	477039	TGFBR2	XM_005634331	transforming growth factor, beta receptor II (70/80kDa)
496	94	cfa-miR-142	490642	ARHGAP5	XM_005623314	Rho GTPase activating protein 5
497	94	cfa-miR-590	613001	PRPF38B	XM_849600	PRP38 pre-mRNA processing factor 38 (yeast) domain containing B
498	94	cfa-miR-590	479926	CDC14A	XM_005621868	cell division cycle 14A
499	94	cfa-miR-590	482660	LRAT	XM_539777	lecithin retinol acyltransferase (phosphatidylcholine--retinol O-acyltransferase)
500	94	cfa-miR-142	482906	SORBS2	XM_005629970	sorbin and SH3 domain containing 2
501	94	cfa-miR-142	478328	RORA	XM_535503	RAR-related orphan receptor A
502	94	cfa-miR-19a	613006	GTF2A1	XM_005623718	general transcription factor IIA, 1, 19/37kDa
503	94	cfa-miR-101	481046	SMARCA1	XM_005642121	SWI/SNF related, matrix associated, actin dependent regulator of chromatin, subfamily a, member 1
504	94	cfa-miR-101	480963	ATRX	XM_005641516	alpha thalassemia/mental retardation syndrome X-linked
505	94	cfa-miR-590	476353	SPIN1	XM_533554	spindlin 1
506	94	cfa-miR-142	484171	TMEM2	XM_005615861	transmembrane protein 2
507	94	cfa-miR-19a	491198	HIC1	XM_003435207	hypermethylated in cancer 1
508	94	cfa-miR-101	475465	FBXW7	XM_848531	F-box and WD repeat domain containing 7, E3 ubiquitin protein ligase
509	94	cfa-miR-101	489999	MKL2	XM_005621524	MKL/myocardin-like 2
510	94	cfa-miR-590	484690	RYBP	XM_005632294	RING1 and YY1 binding protein
511	94	cfa-miR-590	476845	TMEM41B	XM_846328	transmembrane protein 41B
512	94	cfa-miR-19a	489557	ROR1	XM_005620333	receptor tyrosine kinase-like orphan receptor 1
513	94	cfa-miR-142	607356	B3GALT2	XM_844140	UDP-Gal:betaGlcNAc beta 1,3-galactosyltransferase, polypeptide 2
514	94	cfa-miR-19a	479222	REEP3	XM_536364	receptor accessory protein 3
515	94	cfa-miR-19a	483642	CHST1	XM_005631305	carbohydrate (keratan sulfate Gal-6) sulfotransferase 1
516	94	cfa-miR-101	482410	GPR85	XM_539527	G protein-coupled receptor 85
517	94	cfa-miR-31	490685	MAP4K5	XM_846278	mitogen-activated protein kinase kinase kinase kinase 5
518	94	cfa-miR-590	100856271	CA5B	XM_003640227	carbonic anhydrase VB, mitochondrial
519	94	cfa-miR-802	480636	CPD	XM_537756	carboxypeptidase D
520	94	cfa-miR-142	475380	PLK3	XM_532604	polo-like kinase 3
521	94	cfa-miR-101	478068	ZSWIM6	XM_535247	zinc finger, SWIM-type containing 6
522	94	cfa-miR-142	478766	SLC4A10	XM_005640251	solute carrier family 4, sodium bicarbonate transporter, member 10
523	94	cfa-miR-19a	491257	CAMSAP1	XM_005625133	calmodulin regulated spectrin-associated protein 1
524	94	cfa-miR-19a	611059	PKNOX1	XM_848686	PBX/knotted 1 homeobox 1
525	94	cfa-miR-31	612899	SH2D1A	XM_005641784	SH2 domain containing 1A
526	94	cfa-miR-590	478304	AP4E1	XM_535479	adaptor-related protein complex 4, epsilon 1 subunit
527	94	cfa-miR-590	478352	FEM1B	XM_005638537	fem-1 homolog b (C. elegans)
528	94	cfa-miR-590	612864	ZBTB41	XM_005622294	zinc finger and BTB domain containing 41
529	94	cfa-miR-590	481141	MON2	XM_005625574	MON2 homolog (S. cerevisiae)
530	94	cfa-miR-21	610943	CASKIN1	XM_005622091	CASK interacting protein 1
531	94	cfa-miR-101	484170	FAM108B1	XM_005615858	family with sequence similarity 108, member B1
532	94	cfa-miR-590	611699	CXHXorf23	XM_005641175	chromosome X open reading frame, human CXorf23
533	94	cfa-miR-31	488998	RHOBTB1	XM_005618909	Rho-related BTB domain containing 1
534	94	cfa-miR-19a	481992	KLF10	XM_539113	Kruppel-like factor 10
535	94	cfa-miR-590	482286	ADAM22	XM_005628468	ADAM metallopeptidase domain 22
536	94	cfa-miR-590	612315	PCGF3	XM_005618712	polycomb group ring finger 3
537	94	cfa-miR-101	100683018	SH2B3	XM_005636237	SH2B adaptor protein 3
538	94	cfa-miR-590	100687590	ARHGAP21	XM_005616999	Rho GTPase activating protein 21
539	94	cfa-miR-19a	478939	MDM4	XM_005640767	Mdm4 p53 binding protein homolog (mouse)
540	94	cfa-miR-31	488831	APBB2	XM_005618600	amyloid beta (A4) precursor protein-binding, family B, member 2
541	94	cfa-miR-590	100683486	C8H14orf39	XM_005623470	chromosome 8 open reading frame, human C14orf39
542	94	cfa-miR-590	100683405	AFF1	XM_005639160	AF4/FMR2 family, member 1
543	94	cfa-miR-590	476501	URI1	XM_005616795	URI1, prefoldin-like chaperone
544	94	cfa-miR-802	488462	C37H2orf69	XM_545583	chromosome 37 open reading frame, human C2orf69
545	94	cfa-miR-19a	487014	ZBTB10	XM_005638067	zinc finger and BTB domain containing 10
546	93	cfa-miR-101	606759	PSD3	XM_005629759	pleckstrin and Sec7 domain containing 3
547	93	cfa-miR-19a	475704	NRBP1	XM_005630267	nuclear receptor binding protein 1
548	93	cfa-miR-19a	474552	NPAS2	XM_005626005	neuronal PAS domain protein 2
549	93	cfa-miR-101	475299	ING3	XM_532530	inhibitor of growth family, member 3
550	93	cfa-miR-142	474678	AFF4	XM_845216	AF4/FMR2 family, member 4
551	93	cfa-miR-21	486024	PAN3	XM_543150	PAN3 poly(A) specific ribonuclease subunit homolog (S. cerevisiae)
552	93	cfa-miR-590	475751	ZC3H6	XM_005630442	zinc finger CCCH-type containing 6
553	93	cfa-miR-19a	482708	CNOT4	XM_854359	CCR4-NOT transcription complex, subunit 4
554	93	cfa-miR-19a	610198	SIN3B	XM_847635	SIN3 transcription regulator family member B
555	93	cfa-miR-21	478061	MAP3K1	XM_005617402	mitogen-activated protein kinase kinase kinase 1, E3 ubiquitin protein ligase
556	93	cfa-miR-21	488703	PCSK6	XM_005618725	proprotein convertase subtilisin/kexin type 6
557	93	cfa-miR-31	486680	GPRC5A	XM_543807	G protein-coupled receptor, family C, group 5, member A
558	93	cfa-miR-19a	480632	TAOK1	XM_005624887	TAO kinase 1
559	93	cfa-miR-31	478307	SCG3	XM_535482	secretogranin III
560	93	cfa-miR-590	482187	MOB1B	XM_539306	MOB kinase activator 1B
561	93	cfa-miR-21	477649	DNM1L	XM_005636991	dynamin 1-like
562	93	cfa-miR-101	477116	MBNL1	XM_005634586	muscleblind-like splicing regulator 1
563	93	cfa-miR-21	480054	RALGPS2	XM_005622473	Ral GEF with PH domain and SH3 binding motif 2
564	93	cfa-miR-590	487955	SENP7	XM_005639421	SUMO1/sentrin specific peptidase 7
565	93	cfa-miR-590	100856058	SRSF2	XM_005624053	serine/arginine-rich splicing factor 2
566	93	cfa-miR-590	488913	LYSMD3	XM_546030	LysM, putative peptidoglycan-binding, domain containing 3
567	93	cfa-miR-21	610841	FAM228B	XM_005630192	family with sequence similarity 228, member B
568	93	cfa-miR-590	477657	ERGIC2	XM_534852	ERGIC and golgi 2
569	93	cfa-miR-590	489426	AASDHPPT	XM_005619842	aminoadipate-semialdehyde dehydrogenase-phosphopantetheinyl transferase
570	93	cfa-miR-19a	481463	CNOT6	XM_005626285	CCR4-NOT transcription complex, subunit 6
571	93	cfa-miR-19a	479240	PSAP	XM_856497	prosaposin
572	93	cfa-miR-590	479943	DR1	XM_537068	down-regulator of transcription 1, TBP-binding (negative cofactor 2)
573	93	cfa-miR-19a	475076	SYBU	XM_532310	syntabulin (syntaxin-interacting)
574	93	cfa-miR-21	478463	ARHGAP24	XM_005639143	Rho GTPase activating protein 24
575	93	cfa-miR-101	480409	SEL1L	XM_537530	sel-1 suppressor of lin-12-like (C. elegans)
576	93	cfa-miR-21	485769	JAG1	XM_005634783	jagged 1
577	93	cfa-miR-19a	609432	STK35	XM_846689	serine/threonine kinase 35
578	93	cfa-miR-101	610685	ASPN	XM_005615994	asporin
579	93	cfa-miR-101	612347	UNC79	XM_003639208	unc-79 homolog (C. elegans)
580	93	cfa-miR-142	608926	RNF166	XM_846079	ring finger protein 166
581	93	cfa-miR-802	491993	ZNF711	XM_005641541	zinc finger protein 711
582	93	cfa-miR-802	486698	RIMKLB	XM_543825	ribosomal modification protein rimK-like family member B
583	93	cfa-miR-101	100684058	STAMBP	XM_003432220	STAM binding protein
584	93	cfa-miR-590	609639	SREK1IP1	XM_005617440	SREK1-interacting protein 1
585	93	cfa-miR-19a	488899	ELL2	XM_546016	elongation factor, RNA polymerase II, 2
586	93	cfa-miR-802	609616	PRKG1	XM_846904	protein kinase, cGMP-dependent, type I
587	93	cfa-miR-142	483205	RORC	XM_005630825	RAR-related orphan receptor C
588	93	cfa-miR-150	610340	MYOZ3	XM_005619293	myozenin 3
589	93	cfa-miR-142	485742	FOXA2	XM_542865	forkhead box A2
590	93	cfa-miR-802	489253	CDH12	XM_546371	cadherin 12, type 2 (N-cadherin 2)
591	93	cfa-miR-101	482776	UBN2	XM_003639546	ubinuclein 2
592	93	cfa-miR-101	477139	RIN2	XM_005634723	Ras and Rab interactor 2
593	93	cfa-miR-146b	607991	CDKN2AIP	XM_844869	CDKN2A interacting protein
594	93	cfa-miR-590	475042	LAPTM4B	XM_005627808	lysosomal protein transmembrane 4 beta
595	93	cfa-miR-802	489426	AASDHPPT	XM_005619842	aminoadipate-semialdehyde dehydrogenase-phosphopantetheinyl transferase
596	93	cfa-miR-802	478537	FILIP1L	XM_005639388	filamin A interacting protein 1-like
597	93	cfa-miR-101	610376	ZNF827	XM_005629314	zinc finger protein 827
598	93	cfa-miR-590	483991	EYA4	XM_005615424	eyes absent homolog 4 (Drosophila)
599	93	cfa-miR-590	100684945	EP300	XM_003431496	E1A binding protein p300
600	93	cfa-miR-142	607459	GPR22	XM_843786	G protein-coupled receptor 22
601	93	cfa-miR-19a	478037	PCDHA5	XM_005617902	protocadherin alpha 5
602	93	cfa-miR-590	482302	RBM48	XM_539419	RNA binding motif protein 48
603	93	cfa-miR-590	480582	MED13	XM_005624991	mediator complex subunit 13
604	93	cfa-miR-19a	100683541	PNRC1	XM_003431655	proline-rich nuclear receptor coactivator 1
605	93	cfa-miR-19a	488174	NAALADL2	XM_005639935	N-acetylated alpha-linked acidic dipeptidase-like 2
606	93	cfa-miR-590	608125	CRKL	XM_844856	v-crk avian sarcoma virus CT10 oncogene homolog-like
607	93	cfa-miR-101	485469	PCDH8	XM_852173	protocadherin 8
608	93	cfa-miR-590	475856	SLC16A1	XM_005630846	solute carrier family 16, member 1 (monocarboxylic acid transporter 1)
609	93	cfa-miR-142	480042	RNF2	XM_005622432	ring finger protein 2
610	93	cfa-miR-590	475290	C14H7orf60	XM_005628743	chromosome 14 open reading frame, human C7orf60
611	93	cfa-miR-142	608930	SERPINE2	XM_005640721	serpin peptidase inhibitor, clade E (nexin, plasminogen activator inhibitor type 1), member 2
612	93	cfa-miR-19a	481060	SLC9A6	XM_538181	solute carrier family 9, subfamily A (NHE6, cation proton antiporter 6), member 6
613	93	cfa-miR-142	488230	MYLIP	XM_545352	myosin regulatory light chain interacting protein
614	93	cfa-miR-590	475515	TPK1	XM_532737	thiamin pyrophosphokinase 1
615	93	cfa-miR-142	485773	PLCB1	XM_005634801	phospholipase C, beta 1 (phosphoinositide-specific)
616	93	cfa-miR-19a	611624	2018-03-02	XM_003639733	membrane-associated ring finger (C3HC4) 2, E3 ubiquitin protein ligase
617	93	cfa-miR-150	478454	LIN54	XM_005639131	lin-54 homolog (C. elegans)
618	93	cfa-miR-590	477127	MLF1	XM_005634615	myeloid leukemia factor 1
619	93	cfa-miR-19a	477903	ARFGEF1	XM_854229	ADP-ribosylation factor guanine nucleotide-exchange factor 1 (brefeldin A-inhibited)
620	92	cfa-miR-802	485069	GADD45B	XM_542187	growth arrest and DNA-damage-inducible, beta
621	92	cfa-miR-146b	484716	APPL1	XM_005632404	adaptor protein, phosphotyrosine interaction, PH domain and leucine zipper containing 1
622	92	cfa-miR-146b	492247	IRAK1	XM_549367	interleukin-1 receptor-associated kinase 1
623	92	cfa-miR-590	485384	ZNF143	XM_005633661	zinc finger protein 143
624	92	cfa-miR-590	612005	MYCT1	XM_849728	myc target 1
625	92	cfa-miR-590	607626	ERMN	XM_844383	ermin, ERM-like protein
626	92	cfa-miR-802	474584	CALM2	XM_859552	calmodulin 2 (phosphorylase kinase, delta)
627	92	cfa-miR-146b	487590	USP3	XM_005638495	ubiquitin specific peptidase 3
628	92	cfa-miR-101	490270	PLXNA2	XM_547389	plexin A2
629	92	cfa-miR-590	611671	DPY19L4	XM_849368	dpy-19-like 4 (C. elegans)
630	92	cfa-miR-146b	488028	UBXN7	XM_545151	UBX domain protein 7
631	92	cfa-miR-31	487302	FNDC5	XM_005617620	fibronectin type III domain containing 5
632	92	cfa-miR-590	403772	CXADR	XM_005638767	coxsackie virus and adenovirus receptor
633	92	cfa-miR-101	608229	PHF20L1	XM_845703	PHD finger protein 20-like 1
634	92	cfa-miR-142	488033	SENP5	XM_005639606	SUMO1/sentrin specific peptidase 5
635	92	cfa-miR-590	611710	TP53INP1	XM_849410	tumor protein p53 inducible nuclear protein 1
636	92	cfa-miR-142	489734	NFAT5	XM_005620766	nuclear factor of activated T-cells 5, tonicity-responsive
637	92	cfa-miR-150	480459	PRKAR1A	XM_005624277	protein kinase, cAMP-dependent, regulatory, type I, alpha
638	92	cfa-miR-101	481776	ZFAND3	XM_538897	zinc finger, AN1-type domain 3
639	92	cfa-miR-31	480128	ASH1L	XM_537251	ash1 (absent, small, or homeotic)-like (Drosophila)
640	92	cfa-miR-19a	611079	GSKIP	XM_005623775	GSK3B interacting protein
641	92	cfa-miR-150	100855766	VEZF1	XM_005624713	vascular endothelial zinc finger 1
642	92	cfa-miR-802	479051	NMB	XM_536200	neuromedin B
643	92	cfa-miR-19a	492095	UBE2A	XM_549217	ubiquitin-conjugating enzyme E2A
644	92	cfa-miR-142	609116	RBFOX1	XM_846368	RNA binding protein, fox-1 homolog (C. elegans) 1
645	92	cfa-miR-142	486339	ZNRF3	XM_005636399	zinc and ring finger 3
646	92	cfa-miR-101	488387	CERS6	XM_545509	ceramide synthase 6
647	92	cfa-miR-802	610449	RQCD1	XM_005640648	RCD1 required for cell differentiation1 homolog (S. pombe)
648	92	cfa-miR-802	479194	GPR137B	XM_536336	G protein-coupled receptor 137B
649	92	cfa-miR-101	485923	SPATA2	XM_543047	spermatogenesis associated 2
650	92	cfa-miR-142	488916	TMEM161B	XM_005618141	transmembrane protein 161B
651	92	cfa-miR-101	477354	CLCN3	NM_001025619	chloride channel, voltage-sensitive 3
652	92	cfa-miR-142	481122	NAB2	XM_538243	NGFI-A binding protein 2 (EGR1 binding protein 2)
653	92	cfa-miR-590	487097	BMI1	NM_001287063	BMI1 polycomb ring finger oncogene
654	92	cfa-miR-101	476623	DAG1	NM_001033992	dystroglycan 1 (dystrophin-associated glycoprotein 1)
655	92	cfa-miR-101	480611	ZNF207	XM_005624821	zinc finger protein 207
656	92	cfa-miR-19a	476578	FAM116A	XM_533782	family with sequence similarity 116, member A
657	92	cfa-miR-19a	477139	RIN2	XM_005634723	Ras and Rab interactor 2
658	92	cfa-miR-19a	491931	YIPF6	XM_005641430	Yip1 domain family, member 6
659	92	cfa-miR-590	481823	ENPP4	XM_005627413	ectonucleotide pyrophosphatase/phosphodiesterase 4 (putative)
660	92	cfa-miR-590	476237	STXBP5	XM_003432538	syntaxin binding protein 5 (tomosyn)
661	92	cfa-miR-590	477879	TCEA1	XM_005637988	transcription elongation factor A (SII), 1
662	92	cfa-miR-590	475207	ZNF800	XM_005628429	zinc finger protein 800
663	92	cfa-miR-101	100688342	IFFO2	XM_003433754	intermediate filament family orphan 2
664	92	cfa-miR-590	612618	2018-03-01	XM_850350	membrane-associated ring finger (C3HC4) 1, E3 ubiquitin protein ligase
665	92	cfa-miR-101	475174	ANKRD17	XM_005628283	ankyrin repeat domain 17
666	92	cfa-miR-19a	609394	TMEM65	XM_005627910	transmembrane protein 65
667	92	cfa-miR-19a	100687765	SPEN	XM_005618013	spen homolog, transcriptional regulator (Drosophila)
668	92	cfa-miR-19a	474546	SLC9A2	XM_005625992	solute carrier family 9, subfamily A (NHE2, cation proton antiporter 2), member 2
669	92	cfa-miR-590	488048	CTNND2	XM_545171	catenin (cadherin-associated protein), delta 2
670	92	cfa-miR-21	481896	FAM46A	XM_005627567	family with sequence similarity 46, member A
671	92	cfa-miR-19a	608981	RAP1B	XM_846157	RAP1B, member of RAS oncogene family
672	92	cfa-miR-590	474604	EFEMP1	XM_531834	EGF containing fibulin-like extracellular matrix protein 1
673	92	cfa-miR-590	403993	SST	NM_001003307	somatostatin
674	92	cfa-miR-101	481996	LRP12	XM_005627958	low density lipoprotein receptor-related protein 12
675	92	cfa-miR-21	612271	IL6R	XM_850012	interleukin 6 receptor
676	92	cfa-miR-19a	485684	ARMC8	XM_847042	armadillo repeat containing 8
677	92	cfa-miR-590	100855467	FAM69A	XM_005621918	family with sequence similarity 69, member A
678	92	cfa-miR-19a	475102	EFR3A	XM_005627943	EFR3 homolog A (S. cerevisiae)
679	92	cfa-miR-19a	487547	SECISBP2L	XM_544672	SECIS binding protein 2-like
680	92	cfa-miR-19a	480830	SLC25A6	XM_005642062	solute carrier family 25 (mitochondrial carrier; adenine nucleotide translocator), member 6
681	92	cfa-miR-590	100683464	KAT6A	XM_005629811	K(lysine) acetyltransferase 6A
682	92	cfa-miR-101	492095	UBE2A	XM_549217	ubiquitin-conjugating enzyme E2A
683	92	cfa-miR-590	476230	PHACTR2	XM_005615470	phosphatase and actin regulator 2
684	92	cfa-miR-31	403953	SRP54	NM_001003272	signal recognition particle 54kDa
685	92	cfa-miR-590	480656	PAFAH1B1	XM_849389	platelet-activating factor acetylhydrolase 1b, regulatory subunit 1 (45kDa)
686	92	cfa-miR-19a	607629	GATSL2	XM_005621010	GATS protein-like 2
687	92	cfa-miR-31	485166	TENM4	XM_005633437	teneurin transmembrane protein 4
688	92	cfa-miR-19a	479196	B3GALNT2	XM_005618802	beta-1,3-N-acetylgalactosaminyltransferase 2
689	92	cfa-miR-19a	475091	FBXO32	XM_532324	F-box protein 32
690	92	cfa-miR-590	477129	LOC477129	XM_005634624	dynamin-like 120 kDa protein, mitochondrial-like
691	92	cfa-miR-19a	480028	CEP350	XM_537151	centrosomal protein 350kDa
692	91	cfa-miR-101	489061	DLG5	XM_546179	discs, large homolog 5 (Drosophila)
693	91	cfa-miR-19a	481824	ENPP5	XM_005627415	ectonucleotide pyrophosphatase/phosphodiesterase 5 (putative)
694	91	cfa-miR-19a	478806	ATF2	XM_005640334	activating transcription factor 2
695	91	cfa-miR-101	491331	ZBTB34	XM_005625347	zinc finger and BTB domain containing 34
696	91	cfa-miR-590	481546	ZDHHC21	XM_005626635	zinc finger, DHHC-type containing 21
697	91	cfa-miR-19a	475284	2018-09-07	XM_005628715	septin 7
698	91	cfa-miR-590	609144	SLC9A7	XM_005641280	solute carrier family 9, subfamily A (NHE7, cation proton antiporter 7), member 7
699	91	cfa-miR-101	487151	KLF6	XM_544279	Kruppel-like factor 6
700	91	cfa-miR-101	403599	THRB	XM_005634357	thyroid hormone receptor, beta
701	91	cfa-miR-101	488426	ZNF385B	XM_005640368	zinc finger protein 385B
702	91	cfa-miR-142	100856007	PRICKLE1	XM_003639965	prickle homolog 1 (Drosophila)
703	91	cfa-miR-150	611961	BANF1	XM_849683	barrier to autointegration factor 1
704	91	cfa-miR-150	487554	TMOD3	XM_544679	tropomodulin 3 (ubiquitous)
705	91	cfa-miR-101	476579	ARHGEF3	XM_005632412	Rho guanine nucleotide exchange factor (GEF) 3
706	91	cfa-miR-19a	480820	WDR45B	XM_537936	WD repeat domain 45B
707	91	cfa-miR-19a	474675	KIF3A	XM_005626522	kinesin family member 3A
708	91	cfa-miR-150	478592	KALRN	XM_005639583	kalirin, RhoGEF kinase
709	91	cfa-miR-19a	476849	SBF2	XM_534052	SET binding factor 2
710	91	cfa-miR-101	491750	BMX	XM_005641135	BMX non-receptor tyrosine kinase
711	91	cfa-miR-590	403947	RAB9A	NM_001197031	RAB9A, member RAS oncogene family
712	91	cfa-miR-146b	475265	JAZF1	XM_005628664	JAZF zinc finger 1
713	91	cfa-miR-802	100855737	SOCS2	XM_005629225	suppressor of cytokine signaling 2
714	91	cfa-miR-802	483987	LOC483987	XM_854089	syntaxin-7-like
715	91	cfa-miR-802	476916	ITM2B	XM_005633878	integral membrane protein 2B
716	91	cfa-miR-146b	481584	DCAF12	XM_005626714	DDB1 and CUL4 associated factor 12
717	91	cfa-miR-19a	488840	ARAP2	XM_545958	ArfGAP with RhoGAP domain, ankyrin repeat and PH domain 2
718	91	cfa-miR-802	479947	TMED5	XM_537072	transmembrane emp24 protein transport domain containing 5
719	91	cfa-miR-802	477318	FRY	XM_534510	furry homolog (Drosophila)
720	91	cfa-miR-802	487215	MIER3	XM_005617404	mesoderm induction early response 1, family member 3
721	91	cfa-miR-802	488891	CHD1	XM_005618063	chromodomain helicase DNA binding protein 1
722	91	cfa-miR-101	483187	CERS2	XM_540305	ceramide synthase 2
723	91	cfa-miR-101	476710	SMARCA4	XM_005632877	SWI/SNF related, matrix associated, actin dependent regulator of chromatin, subfamily a, member 4
724	91	cfa-miR-802	478834	GULP1	XM_005640388	GULP, engulfment adaptor PTB domain containing 1
725	91	cfa-miR-142	477095	SLC25A36	XM_534289	solute carrier family 25 (pyrimidine nucleotide carrier ), member 36
726	91	cfa-miR-802	608686	C19H4orf29	XM_005631822	chromosome 19 open reading frame, human C4orf29
727	91	cfa-miR-590	483858	PLEKHB2	XM_005631856	pleckstrin homology domain containing, family B (evectins) member 2
728	91	cfa-miR-142	481159	RAB3IP	XM_005625622	RAB3A interacting protein
729	91	cfa-miR-802	100856388	OSBPL11	XM_003640123	oxysterol binding protein-like 11
730	91	cfa-miR-19a	476688	DNAJB1	XM_847807	DnaJ (Hsp40) homolog, subfamily B, member 1
731	91	cfa-miR-142	482912	STOX2	XM_005630007	storkhead box 2
732	91	cfa-miR-19a	480018	RCOR3	XM_005622340	REST corepressor 3
733	91	cfa-miR-590	478315	ZNF280D	XM_535490	zinc finger protein 280D
734	91	cfa-miR-590	476992	ATP11A	XM_005634113	ATPase, class VI, type 11A
735	91	cfa-miR-101	612119	GLTSCR1	XM_005616867	glioma tumor suppressor candidate region gene 1
736	91	cfa-miR-19a	100856092	IMPDH1	XM_003639469	IMP (inosine 5'-monophosphate) dehydrogenase 1
737	91	cfa-miR-19a	607170	MAP3K12	XM_843722	mitogen-activated protein kinase kinase kinase 12
738	91	cfa-miR-802	100688561	CCDC126	XM_005628626	coiled-coil domain containing 126
739	91	cfa-miR-19a	479268	FAM190B	XM_005619103	family with sequence similarity 190, member B
740	91	cfa-miR-802	486089	HMBOX1	XM_005635660	homeobox containing 1
741	91	cfa-miR-19a	481375	CCDC88A	XM_005626113	coiled-coil domain containing 88A
742	91	cfa-miR-590	487304	ZBTB8A	XM_005617637	zinc finger and BTB domain containing 8A
743	91	cfa-miR-590	100687276	KANK1	XM_005615893	KN motif and ankyrin repeat domains 1
744	91	cfa-miR-19a	475886	HBP1	XM_843890	HMG-box transcription factor 1
745	91	cfa-miR-21	610685	ASPN	XM_005615994	asporin
746	91	cfa-miR-590	476560	UBA3	XM_846697	ubiquitin-like modifier activating enzyme 3
747	91	cfa-miR-590	481520	SMAD5	XM_005626569	SMAD family member 5
748	91	cfa-miR-31	100855664	E2F2	XM_003638906	E2F transcription factor 2
749	91	cfa-miR-19a	100856038	PAK6	XM_003640029	p21 protein (Cdc42/Rac)-activated kinase 6
750	91	cfa-miR-31	477728	WNK1	XM_005637358	WNK lysine deficient protein kinase 1
751	91	cfa-miR-590	481302	SOWAHC	XM_005625964	sosondowah ankyrin repeat domain family member C
752	91	cfa-miR-590	481166	TRHDE	XM_005625663	thyrotropin-releasing hormone degrading enzyme
753	91	cfa-miR-21	486019	USPL1	XM_543145	ubiquitin specific peptidase like 1
754	91	cfa-miR-590	477944	LOC477944	XM_535132	cytochrome b-c1 complex subunit 7-like
755	91	cfa-miR-590	608880	HOXB2	XM_846015	homeobox B2
756	91	cfa-miR-590	488916	TMEM161B	XM_005618141	transmembrane protein 161B
757	91	cfa-miR-19a	487247	ENC1	XM_544373	ectodermal-neural cortex 1 (with BTB domain)
758	91	cfa-miR-19a	611571	CD247	XM_005622970	CD247 molecule
759	91	cfa-miR-590	484571	NPHS1	XM_005616691	nephrosis 1, congenital, Finnish type (nephrin)
760	91	cfa-miR-590	477311	STARD13	XM_005635472	StAR-related lipid transfer (START) domain containing 13
761	91	cfa-miR-19a	483830	PHF17	XM_005631807	PHD finger protein 17
762	91	cfa-miR-590	480691	SETX	XM_005625198	senataxin
763	91	cfa-miR-590	479355	FYB	XM_005619371	FYN binding protein
764	91	cfa-miR-101	487891	NPNT	XM_005639247	nephronectin
765	91	cfa-miR-142	474657	SNX2	XM_531886	sorting nexin 2
766	91	cfa-miR-142	486609	SLC2A13	XM_543735	solute carrier family 2 (facilitated glucose transporter), member 13
767	91	cfa-miR-142	485673	MSL2	XM_542793	male-specific lethal 2 homolog (Drosophila)
768	91	cfa-miR-19a	481054	RAP2C	XM_538176	RAP2C, member of RAS oncogene family
769	91	cfa-miR-590	607997	LRRC4	XM_844368	leucine rich repeat containing 4
770	91	cfa-miR-19a	485927	ADNP	XM_005635179	activity-dependent neuroprotector homeobox
771	91	cfa-miR-31	100687276	KANK1	XM_005615893	KN motif and ankyrin repeat domains 1
772	91	cfa-miR-31	609934	PRKCE	XM_846768	protein kinase C, epsilon
773	91	cfa-miR-31	481389	LGALSL	XM_538509	lectin, galactoside-binding-like
774	90	cfa-miR-19a	474529	RFX4	XM_857734	regulatory factor X, 4 (influences HLA class II expression)
775	90	cfa-miR-590	490548	RALBP1	XM_005623083	ralA binding protein 1
776	90	cfa-miR-31	482764	AGK	XM_005629547	acylglycerol kinase
777	90	cfa-miR-21	479562	MAGOH	XM_536702	mago-nashi homolog, proliferation-associated (Drosophila)
778	90	cfa-miR-590	612988	RAB33A	XM_849247	RAB33A, member RAS oncogene family
779	90	cfa-miR-19a	478429	G3BP2	XM_005639068	GTPase activating protein (SH3 domain) binding protein 2
780	90	cfa-miR-101	478648	ABCC5	NM_001128100	ATP-binding cassette, sub-family C (CFTR/MRP), member 5
781	90	cfa-miR-31	608296	ZNF512	XM_005630269	zinc finger protein 512
782	90	cfa-miR-31	480286	EGLN3	XM_537408	egl-9 family hypoxia-inducible factor 3
783	90	cfa-miR-31	611998	DPY19L3	XM_848815	dpy-19-like 3 (C. elegans)
784	90	cfa-miR-31	486723	ZNF384	XM_862440	zinc finger protein 384
785	90	cfa-miR-802	607476	GOLGA7	XM_844157	golgin A7
786	90	cfa-miR-590	490082	SOX8	XM_860152	SRY (sex determining region Y)-box 8
787	90	cfa-miR-31	102152842	LOC102152842	XM_005630279	zinc finger protein 512-like
788	90	cfa-miR-590	482283	CROT	XM_005628460	carnitine O-octanoyltransferase
789	90	cfa-miR-590	476310	C1H9orf64	XM_533512	chromosome 1 open reading frame, human C9orf64
790	90	cfa-miR-590	607976	ATP8A1	XM_003639454	ATPase, aminophospholipid transporter (APLT), class I, type 8A, member 1
791	90	cfa-miR-590	610764	CAMK2D	XM_005639292	calcium/calmodulin-dependent protein kinase II delta
792	90	cfa-miR-31	488933	HOMER1	XM_844616	homer homolog 1 (Drosophila)
793	90	cfa-miR-19a	476053	HNRNPUL2	XM_533261	heterogeneous nuclear ribonucleoprotein U-like 2
794	90	cfa-miR-590	102152132	ZNF146	XM_005616654	zinc finger protein 146
795	90	cfa-miR-590	474441	CPSF6	XM_005625659	cleavage and polyadenylation specific factor 6, 68kDa
796	90	cfa-miR-590	488409	WIPF1	XM_005640332	WAS/WASL interacting protein family, member 1
797	90	cfa-miR-31	485704	ZIC4	XM_542824	Zic family member 4
798	90	cfa-miR-590	480570	MTMR4	XM_005624731	myotubularin related protein 4
799	90	cfa-miR-590	482157	CEP135	XM_539276	centrosomal protein 135kDa
800	90	cfa-miR-590	612042	LOC612042	XM_005628748	myoD family inhibitor domain-containing protein-like
801	90	cfa-miR-19a	100687590	ARHGAP21	XM_005616999	Rho GTPase activating protein 21
802	90	cfa-miR-590	484073	PDE10A	XM_541190	phosphodiesterase 10A
803	90	cfa-miR-590	609616	PRKG1	XM_846904	protein kinase, cGMP-dependent, type I
804	90	cfa-miR-19a	612982	C5H16orf70	XM_848915	chromosome 5 open reading frame, human C16orf70
805	90	cfa-miR-19a	488475	TRAK2	XM_005640540	trafficking protein, kinesin binding 2
806	90	cfa-miR-590	482663	GUCY1A3	NM_001018035	guanylate cyclase 1, soluble, alpha 3
807	90	cfa-miR-142	492171	ZIC3	XM_549291	Zic family member 3
808	90	cfa-miR-142	483225	RAP1A	XM_857973	RAP1A, member of RAS oncogene family
809	90	cfa-miR-142	488523	USP37	XM_005640645	ubiquitin specific peptidase 37
810	90	cfa-miR-19a	611782	CCND2	XM_849493	cyclin D2
811	90	cfa-miR-101	486794	PCGF5	XM_005637533	polycomb group ring finger 5
812	90	cfa-miR-19a	489627	CHD5	XM_005620447	chromodomain helicase DNA binding protein 5
813	90	cfa-miR-590	490149	PTBP2	XM_547270	polypyrimidine tract binding protein 2
814	90	cfa-miR-142	478097	ANKRA2	XM_005617470	ankyrin repeat, family A (RFXANK-like), 2
815	90	cfa-miR-19a	475265	JAZF1	XM_005628664	JAZF zinc finger 1
816	90	cfa-miR-150	479444	PPP2R1B	XM_005619787	protein phosphatase 2, regulatory subunit A, beta
817	90	cfa-miR-146b	608611	C1H9orf40	XM_845687	chromosome 1 open reading frame, human C9orf40
818	90	cfa-miR-590	490453	GATAD2B	XM_005622811	GATA zinc finger domain containing 2B
819	90	cfa-miR-590	481872	COL19A1	XM_005627524	collagen, type XIX, alpha 1
820	90	cfa-miR-590	608203	ZDHHC15	XM_005642099	zinc finger, DHHC-type containing 15
821	90	cfa-miR-590	100684736	PDIK1L	XM_003433859	PDLIM1 interacting kinase 1 like
822	90	cfa-miR-19a	488849	SEL1L3	XM_005618651	sel-1 suppressor of lin-12-like 3 (C. elegans)
823	90	cfa-miR-19a	608255	LOC608255	XM_845223	uncharacterized LOC608255
824	90	cfa-miR-19a	480426	DICER1	XM_863433	dicer 1, ribonuclease type III
825	90	cfa-miR-101	486676	EMP1	XM_543803	epithelial membrane protein 1
826	90	cfa-miR-590	484102	NUS1	XM_541219	nuclear undecaprenyl pyrophosphate synthase 1 homolog (S. cerevisiae)
827	90	cfa-miR-101	490677	KLHDC1	XM_547799	kelch domain containing 1
828	90	cfa-miR-19a	487840	CDS1	XM_544962	CDP-diacylglycerol synthase (phosphatidate cytidylyltransferase) 1
829	90	cfa-miR-590	481042	THOC2	XM_005641772	THO complex 2
830	90	cfa-miR-142	487592	HERC1	XM_544717	HECT and RLD domain containing E3 ubiquitin protein ligase family member 1
831	90	cfa-miR-150	480806	SUN1	XM_005621214	Sad1 and UNC84 domain containing 1
832	90	cfa-miR-142	488221	HIVEP1	XM_005640038	human immunodeficiency virus type I enhancer binding protein 1
833	90	cfa-miR-590	490546	TWSG1	XM_547668	twisted gastrulation homolog 1 (Drosophila)
834	90	cfa-miR-19a	480098	ADSS	XM_537220	adenylosuccinate synthase
835	90	cfa-miR-19a	403667	SRSF6	XM_003639860	serine/arginine-rich splicing factor 6
836	90	cfa-miR-590	611343	RIC3	XM_848999	RIC3 acetylcholine receptor chaperone
837	90	cfa-miR-19a	487637	NPTN	XM_005638714	neuroplastin
838	90	cfa-miR-101	484214	BICD2	XM_005615992	bicaudal D homolog 2 (Drosophila)
839	90	cfa-miR-142	474976	PHIP	XM_532211	pleckstrin homology domain interacting protein
840	90	cfa-miR-802	483428	EHF	XM_005631119	ets homologous factor
841	90	cfa-miR-19a	489999	MKL2	XM_005621524	MKL/myocardin-like 2
842	90	cfa-miR-142	483134	CASQ2	XM_540252	calsequestrin 2 (cardiac muscle)
843	90	cfa-miR-590	479414	DDX6	XM_844882	DEAD (Asp-Glu-Ala-Asp) box helicase 6
844	90	cfa-miR-101	478721	MAK	XM_003434174	male germ cell-associated kinase
845	90	cfa-miR-590	481933	USP45	XM_539054	ubiquitin specific peptidase 45
846	90	cfa-miR-150	487314	KPNA6	XM_005617654	karyopherin alpha 6 (importin alpha 7)
847	90	cfa-miR-101	484697	KBTBD8	XM_848639	kelch repeat and BTB (POZ) domain containing 8
848	90	cfa-miR-150	474786	ZNF189	XM_532016	zinc finger protein 189
849	90	cfa-miR-590	481896	FAM46A	XM_005627567	family with sequence similarity 46, member A
850	90	cfa-miR-150	490620	NRL	XM_547742	neural retina leucine zipper
851	90	cfa-miR-150	487235	PIK3R1	XM_003433815	phosphoinositide-3-kinase, regulatory subunit 1 (alpha)
852	90	cfa-miR-19a	488445	MFSD6	XM_005640461	major facilitator superfamily domain containing 6
853	90	cfa-miR-21	488914	MBLAC2	XM_546031	metallo-beta-lactamase domain containing 2

## Sheet: CPSS2.0 - T1 (down)
Target Rank	Target Score	miRNA Name	Gene ID	Gene Symbol	Transcript Accession	Gene Description
1	100	cfa-miR-8890	475857	CAPZA1	XM_533066	capping protein (actin filament) muscle Z-line, alpha 1
2	100	cfa-miR-105b	475424	EEA1	XM_005629433	early endosome antigen 1
3	100	cfa-miR-105b	100856359	RAPGEF2	XM_003639497	Rap guanine nucleotide exchange factor (GEF) 2
4	100	cfa-miR-196a	478023	ZMYND11	XM_005617194	zinc finger, MYND-type containing 11
5	100	cfa-miR-105b	490820	FLRT2	XM_005623720	fibronectin leucine rich transmembrane protein 2
6	100	cfa-miR-8890	611207	CREBL2	XM_848845	cAMP responsive element binding protein-like 2
7	100	cfa-miR-8890	483817	NAA15	XM_540937	N(alpha)-acetyltransferase 15, NatA auxiliary subunit
8	99	cfa-miR-1301	610449	RQCD1	XM_005640648	RCD1 required for cell differentiation1 homolog (S. pombe)
9	99	cfa-miR-8890	100855511	EIF4G2	XM_005633808	eukaryotic translation initiation factor 4 gamma, 2
10	99	cfa-miR-105b	479082	QDPR	XM_536229	quinoid dihydropteridine reductase
11	99	cfa-miR-196a	481060	SLC9A6	XM_538181	solute carrier family 9, subfamily A (NHE6, cation proton antiporter 6), member 6
12	99	cfa-miR-1301	484641	NR2C2	XM_005632124	nuclear receptor subfamily 2, group C, member 2
13	99	cfa-miR-8890	487291	ZNF423	XM_005617584	zinc finger protein 423
14	98	cfa-miR-105b	486600	TWF1	XM_543726	twinfilin actin-binding protein 1
15	98	cfa-miR-1301	491921	ZC3H12B	XM_549041	zinc finger CCCH-type containing 12B
16	98	cfa-miR-105b	478203	HP1BP3	XM_005617862	heterochromatin protein 1, binding protein 3
17	98	cfa-miR-196a	608962	HOXB7	XM_846128	homeobox B7
18	98	cfa-miR-8890	609964	TNFRSF21	XM_005627767	tumor necrosis factor receptor superfamily, member 21
19	98	cfa-miR-196a	482357	IGF2BP3	XM_003431918	insulin-like growth factor 2 mRNA binding protein 3
20	98	cfa-miR-105b	485404	HPS5	XM_005633733	Hermansky-Pudlak syndrome 5
21	98	cfa-miR-196a	476143	EPC2	XM_533350	enhancer of polycomb homolog 2 (Drosophila)
22	98	cfa-miR-1301	475874	CDK13	XM_005631009	cyclin-dependent kinase 13
23	98	cfa-miR-1301	475545	RHEB	XM_532768	Ras homolog enriched in brain
24	98	cfa-miR-1301	610061	EYA3	XM_847353	eyes absent homolog 3 (Drosophila)
25	98	cfa-miR-105b	484706	PTPRG	XM_005632364	protein tyrosine phosphatase, receptor type, G
26	98	cfa-miR-8890	606777	FAM110C	XM_843180	family with sequence similarity 110, member C
27	98	cfa-miR-105b	476565	MAGI1	XM_005633180	membrane associated guanylate kinase, WW and PDZ domain containing 1
28	98	cfa-miR-105b	476972	TM9SF2	XM_534172	transmembrane 9 superfamily member 2
29	98	cfa-miR-8890	607694	CNP	XM_844467	2',3'-cyclic nucleotide 3' phosphodiesterase
30	98	cfa-miR-8890	488781	TBC1D14	XM_005618449	TBC1 domain family, member 14
31	98	cfa-miR-105b	491158	SUZ12	XM_005624835	SUZ12 polycomb repressive complex 2 subunit
32	97	cfa-miR-1301	475267	CHN2	XM_532501	chimerin 2
33	97	cfa-miR-105b	100855511	EIF4G2	XM_005633808	eukaryotic translation initiation factor 4 gamma, 2
34	97	cfa-miR-105b	476189	NEDD4L	XM_003432502	neural precursor cell expressed, developmentally down-regulated 4-like, E3 ubiquitin protein ligase
35	97	cfa-miR-105b	486024	PAN3	XM_543150	PAN3 poly(A) specific ribonuclease subunit homolog (S. cerevisiae)
36	97	cfa-miR-8890	610361	NXPH1	XM_847844	neurexophilin 1
37	97	cfa-miR-1301	488159	SKIL	XM_005639912	SKI-like oncogene
38	97	cfa-miR-1301	487908	ANK2	XM_005639285	ankyrin 2, neuronal
39	97	cfa-miR-196a	484641	NR2C2	XM_005632124	nuclear receptor subfamily 2, group C, member 2
40	97	cfa-miR-105b	100855638	HNRNPK	NM_001256548	heterogeneous nuclear ribonucleoprotein K
41	97	cfa-miR-105b	476223	HECA	XM_533428	headcase homolog (Drosophila)
42	97	cfa-miR-105b	475979	CELF1	XM_005631236	CUGBP, Elav-like family member 1
43	97	cfa-miR-105b	403752	TJP1	NM_001003140	tight junction protein 1 (zona occludens 1)
44	97	cfa-miR-8890	100856465	LUC7L3	XM_003639288	LUC7-like 3 (S. cerevisiae)
45	97	cfa-miR-196a	487412	RCC2	XM_005618010	regulator of chromosome condensation 2
46	97	cfa-miR-1301	487604	IGDCC4	XM_005638701	immunoglobulin superfamily, DCC subclass, member 4
47	96	cfa-miR-8890	606759	PSD3	XM_005629759	pleckstrin and Sec7 domain containing 3
48	96	cfa-miR-1301	484607	TSHZ3	XM_005616783	teashirt zinc finger homeobox 3
49	96	cfa-miR-1301	403480	ATP2B1	NM_001197084	ATPase, Ca++ transporting, plasma membrane 1
50	96	cfa-miR-1301	475601	LEPROTL1	NM_001290092	leptin receptor overlapping transcript-like 1
51	96	cfa-miR-105b	476242	PCMT1	XM_856713	protein-L-isoaspartate (D-aspartate) O-methyltransferase
52	96	cfa-miR-105b	612786	TM9SF3	XM_005637577	transmembrane 9 superfamily member 3
53	96	cfa-miR-105b	100684790	TERF1	XM_003433665	telomeric repeat binding factor (NIMA-interacting) 1
54	96	cfa-miR-105b	483423	LDLRAD3	XM_005631713	low density lipoprotein receptor class A domain containing 3
55	96	cfa-miR-105b	480409	SEL1L	XM_537530	sel-1 suppressor of lin-12-like (C. elegans)
56	96	cfa-miR-105b	478711	F13A1	XM_535876	coagulation factor XIII, A1 polypeptide
57	96	cfa-miR-196a	488669	PBX1	XM_545786	pre-B-cell leukemia homeobox 1
58	96	cfa-miR-105b	612816	FAM178A	XM_005637629	family with sequence similarity 178, member A
59	95	cfa-miR-196a	482372	HOXA9	XM_539489	homeobox A9
60	95	cfa-miR-8890	100687307	PENK	XM_003640011	proenkephalin
61	95	cfa-miR-1301	477955	NRP1	XM_003433694	neuropilin 1
62	95	cfa-miR-8890	481843	ICK	XM_005627476	intestinal cell (MAK-like) kinase
63	95	cfa-miR-1301	100688884	PHF19	XM_005627006	PHD finger protein 19
64	95	cfa-miR-8890	486899	FAM160B1	XM_005637882	family with sequence similarity 160, member B1
65	95	cfa-miR-1301	478023	ZMYND11	XM_005617194	zinc finger, MYND-type containing 11
66	95	cfa-miR-1301	490215	ANKRD13C	XM_547336	ankyrin repeat domain 13C
67	95	cfa-miR-1301	100856032	CDK17	XM_003639534	cyclin-dependent kinase 17
68	95	cfa-miR-105b	612806	CAMTA1	XM_005620478	calmodulin binding transcription activator 1
69	95	cfa-miR-196a	483215	LRIG2	XM_540333	leucine-rich repeats and immunoglobulin-like domains 2
70	95	cfa-miR-1301	480071	SUCO	XM_537192	SUN domain containing ossification factor
71	95	cfa-miR-105b	476551	CRBN	XM_005632237	cereblon
72	95	cfa-miR-105b	477417	COPS8	XM_534612	COP9 signalosome subunit 8
73	95	cfa-miR-1301	478279	PDIA3	XM_535453	protein disulfide isomerase family A, member 3
74	95	cfa-miR-105b	477817	SMNDC1	XM_005637716	survival motor neuron domain containing 1
75	94	cfa-miR-1301	488125	TP63	XM_856275	tumor protein p63
76	94	cfa-miR-105b	490901	GNA13	XM_005624276	guanine nucleotide binding protein (G protein), alpha 13
77	94	cfa-miR-196a	607625	LOC607625	XM_005637407	uncharacterized LOC607625
78	94	cfa-miR-196a	479356	RICTOR	XM_005619460	RPTOR independent companion of MTOR, complex 2
79	94	cfa-miR-196a	480480	CCDC47	XM_537599	coiled-coil domain containing 47
80	94	cfa-miR-105b	479646	GABARAPL2	XM_005620674	GABA(A) receptor-associated protein-like 2
81	94	cfa-miR-196a	487604	IGDCC4	XM_005638701	immunoglobulin superfamily, DCC subclass, member 4
82	94	cfa-miR-1301	474657	SNX2	XM_531886	sorting nexin 2
83	94	cfa-miR-105b	100856563	ITGA6	XM_003640176	integrin, alpha 6
84	94	cfa-miR-8890	100687245	PPP1R18	XM_005627102	protein phosphatase 1, regulatory subunit 18
85	94	cfa-miR-105b	485669	AMOTL2	XM_542789	angiomotin like 2
86	94	cfa-miR-105b	484053	TULP4	XM_005615544	tubby like protein 4
87	94	cfa-miR-8890	486897	NHLRC2	XM_005637746	NHL repeat containing 2
88	94	cfa-miR-105b	479837	KIAA0430	XM_005621517	KIAA0430 ortholog
89	94	cfa-miR-1301	479832	SMG1	XM_005621511	SMG1 phosphatidylinositol 3-kinase-related kinase
90	94	cfa-miR-105b	484107	C1H6orf170	XM_005615601	chromosome 1 open reading frame, human C6orf170
91	93	cfa-miR-105b	612962	C7H18orf25	XM_005622846	chromosome 7 open reading frame, human C18orf25
92	93	cfa-miR-196a	475431	NTN4	XM_005629250	netrin 4
93	93	cfa-miR-196a	481546	ZDHHC21	XM_005626635	zinc finger, DHHC-type containing 21
94	93	cfa-miR-105b	475977	MTCH2	XM_005631232	mitochondrial carrier 2
95	93	cfa-miR-105b	480474	TEX2	XM_005624257	testis expressed 2
96	93	cfa-miR-196a	479976	TTLL7	XM_862490	tubulin tyrosine ligase-like family, member 7
97	93	cfa-miR-196a	479812	EEF2K	XM_005621433	eukaryotic elongation factor-2 kinase
98	93	cfa-miR-1301	483200	SNX27	XM_005630813	sorting nexin family member 27
99	93	cfa-miR-1301	612028	PHACTR3	XM_005635243	phosphatase and actin regulator 3
100	93	cfa-miR-1301	479417	KMT2A	XM_005620305	lysine (K)-specific methyltransferase 2A
101	93	cfa-miR-1301	100686873	CRELD2	XM_005625731	cysteine-rich with EGF-like domains 2
102	93	cfa-miR-105b	486970	YTHDF3	XM_005638014	YTH domain family, member 3
103	93	cfa-miR-1301	489725	ATXN1L	XM_005620747	ataxin 1-like
104	93	cfa-miR-1301	490376	ZBTB18	XM_005622598	zinc finger and BTB domain containing 18
105	93	cfa-miR-1301	611271	C10H2orf49	XM_848918	chromosome 10 open reading frame, human C2orf49
106	92	cfa-miR-105b	481001	MORF4L2	XM_003435632	mortality factor 4 like 2
107	92	cfa-miR-196a	474423	LRIG3	XM_005625561	leucine-rich repeats and immunoglobulin-like domains 3
108	92	cfa-miR-196a	482370	HOXA5	XM_539487	homeobox A5
109	92	cfa-miR-105b	100684130	MBD4	XM_003432761	methyl-CpG binding domain protein 4
110	92	cfa-miR-8890	485097	PTBP1	XM_542215	polypyrimidine tract binding protein 1
111	92	cfa-miR-1301	482995	DNAJC27	XM_540109	DnaJ (Hsp40) homolog, subfamily C, member 27
112	92	cfa-miR-1301	100686728	SRXN1	XM_005635344	sulfiredoxin 1
113	92	cfa-miR-1301	100683961	ARL5A	XM_003432483	ADP-ribosylation factor-like 5A
114	92	cfa-miR-8890	475580	LOC475580	XM_005629920	serine protease HTR4-like
115	92	cfa-miR-8890	477158	SNAP25	XM_005634794	synaptosomal-associated protein, 25kDa
116	92	cfa-miR-196a	490520	GATA6	XM_005623139	GATA binding protein 6
117	92	cfa-miR-105b	478927	ACSL3	XM_846524	acyl-CoA synthetase long-chain family member 3
118	92	cfa-miR-196a	479130	PACRGL	XM_536276	PARK2 co-regulated-like
119	92	cfa-miR-105b	100856586	COPS4	XM_003640101	COP9 signalosome subunit 4
120	91	cfa-miR-105b	610451	KSR1	XM_005624841	kinase suppressor of ras 1
121	91	cfa-miR-8890	482395	DPY19L1	XM_005628801	dpy-19-like 1 (C. elegans)
122	91	cfa-miR-105b	488368	ITGB6	XM_005640230	integrin, beta 6
123	91	cfa-miR-196a	482778	KIAA1549	XM_005629738	KIAA1549 ortholog
124	91	cfa-miR-8890	479509	PMP22	XM_003434628	peripheral myelin protein 22
125	91	cfa-miR-196a	475361	ELAVL4	XM_005629016	ELAV (embryonic lethal, abnormal vision, Drosophila)-like 4
126	91	cfa-miR-105b	478663	TRA2B	XM_535833	transformer 2 beta homolog (Drosophila)
127	91	cfa-miR-8890	612902	MAP3K2	XM_005631879	mitogen-activated protein kinase kinase kinase 2
128	91	cfa-miR-105b	480577	DHX40	XM_537699	DEAH (Asp-Glu-Ala-His) box polypeptide 40
129	91	cfa-miR-105b	607593	CCDC3	XM_844332	coiled-coil domain containing 3
130	91	cfa-miR-184	484102	NUS1	XM_541219	nuclear undecaprenyl pyrophosphate synthase 1 homolog (S. cerevisiae)
131	91	cfa-miR-105b	489369	CBL	XM_546487	Cbl proto-oncogene, E3 ubiquitin protein ligase
132	90	cfa-miR-8890	476547	EDEM1	XM_533753	ER degradation enhancer, mannosidase alpha-like 1
133	90	cfa-miR-1301	100855435	PTRF	XM_003639276	polymerase I and transcript release factor
134	90	cfa-miR-8890	482823	VAMP5	XM_539938	vesicle-associated membrane protein 5
135	90	cfa-miR-105b	612957	GOLT1B	XM_848223	golgi transport 1B
136	90	cfa-miR-105b	608799	FAM174A	XM_845934	family with sequence similarity 174, member A
137	90	cfa-miR-196a	487930	EPHA3	XM_005639442	EPH receptor A3
138	90	cfa-miR-1301	489423	ELMOD1	XM_005619835	ELMO/CED-12 domain containing 1
139	90	cfa-miR-105b	480862	PHEX	XM_537979	phosphate regulating endopeptidase homolog, X-linked
140	90	cfa-miR-105b	484697	KBTBD8	XM_848639	kelch repeat and BTB (POZ) domain containing 8
141	90	cfa-miR-196a	484706	PTPRG	XM_005632364	protein tyrosine phosphatase, receptor type, G
142	90	cfa-miR-105b	488176	TBL1XR1	XM_005639940	transducin (beta)-like 1 X-linked receptor 1
143	90	cfa-miR-196a	486813	CCNJ	XM_543942	cyclin J
144	90	cfa-miR-8890	489223	OSMR	XM_005619374	oncostatin M receptor
145	90	cfa-miR-105b	488523	USP37	XM_005640645	ubiquitin specific peptidase 37
146	90	cfa-miR-1301	480630	MYO18A	XM_005624884	myosin XVIIIA
147	90	cfa-miR-8890	481698	MEGF9	XM_005626965	multiple EGF-like-domains 9

## Sheet: CPSS2.0 - T2 (up)
Target Rank	Target Score	miRNA Name	Gene ID	Gene Symbol	Transcript Accession	Gene Description
1	100	cfa-miR-142	483417	LRRC4C	XM_005631099	leucine rich repeat containing 4C
2	100	cfa-miR-182	488164	EIF5A2	XM_005639913	eukaryotic translation initiation factor 5A2
3	100	cfa-miR-802	609920	CDK6	XM_847267	cyclin-dependent kinase 6
4	100	cfa-miR-802	100687058	LOC100687058	XM_005629005	transcription factor BTF3 homolog 4-like
5	100	cfa-miR-96	490146	LOC490146	XM_003639094	lipid phosphate phosphatase-related protein type 4-like
6	100	cfa-miR-183	610720	SLAIN1	XM_005634002	SLAIN motif family, member 1
7	100	cfa-miR-142	475195	KLHDC10	XM_005628388	kelch domain containing 10
8	100	cfa-miR-802	490639	G2E3	XM_547761	G2/M-phase specific E3 ubiquitin protein ligase
9	100	cfa-miR-142	490714	DAAM1	XM_846995	dishevelled associated activator of morphogenesis 1
10	100	cfa-miR-142	477354	CLCN3	NM_001025619	chloride channel, voltage-sensitive 3
11	100	cfa-miR-182	475053	NCALD	XM_005627836	neurocalcin delta
12	100	cfa-miR-182	480378	PCNX	XM_005623594	pecanex homolog (Drosophila)
13	100	cfa-miR-96	481762	BRPF3	XM_538883	bromodomain and PHD finger containing, 3
14	100	cfa-miR-182	606979	DCUN1D1	XM_005639753	DCN1, defective in cullin neddylation 1, domain containing 1
15	100	cfa-miR-96	488992	SLC16A9	XM_005618897	solute carrier family 16, member 9
16	100	cfa-miR-96	403751	SLC1A1	NM_001003139	solute carrier family 1 (neuronal/epithelial high affinity glutamate transporter, system Xag), member 1
17	100	cfa-miR-183	490822	KCNK10	XM_005623724	potassium channel, subfamily K, member 10
18	100	cfa-miR-182	608867	RGS17	XM_005615526	regulator of G-protein signaling 17
19	100	cfa-miR-183	490295	KCNK2	XM_844185	potassium channel, subfamily K, member 2
20	100	cfa-miR-182	482372	HOXA9	XM_539489	homeobox A9
21	100	cfa-miR-146b	490632	LOC490632	XM_855886	RNA-binding protein Nova-1-like
22	99	cfa-miR-183	100856358	FOXN2	XM_003639326	forkhead box N2
23	99	cfa-miR-96	478232	MTOR	XM_005618003	mechanistic target of rapamycin (serine/threonine kinase)
24	99	cfa-miR-183	483882	PTPN4	XM_005631905	protein tyrosine phosphatase, non-receptor type 4 (megakaryocyte)
25	99	cfa-miR-182	100855786	RAPGEF5	XM_003639487	Rap guanine nucleotide exchange factor (GEF) 5
26	99	cfa-miR-182	607073	ARF4	XM_843954	ADP-ribosylation factor 4
27	99	cfa-miR-183	482873	PPP2CB	XM_539988	protein phosphatase 2, catalytic subunit, beta isozyme
28	99	cfa-miR-182	476579	ARHGEF3	XM_005632412	Rho guanine nucleotide exchange factor (GEF) 3
29	99	cfa-miR-182	612815	MBNL2	XM_853840	muscleblind-like splicing regulator 2
30	99	cfa-miR-182	610146	SLC39A9	XM_005623575	solute carrier family 39, member 9
31	99	cfa-miR-802	487577	FAM63B	XM_544702	family with sequence similarity 63, member B
32	99	cfa-miR-802	403836	AGTR1	XM_005634552	angiotensin II receptor, type 1
33	99	cfa-miR-96	481337	REV1	XM_005626016	REV1, polymerase (DNA directed)
34	99	cfa-miR-183	490714	DAAM1	XM_846995	dishevelled associated activator of morphogenesis 1
35	99	cfa-miR-182	476136	LRP1B	XM_005632005	low density lipoprotein receptor-related protein 1B
36	99	cfa-miR-889	476195	MEX3C	XM_005615681	mex-3 RNA binding family member C
37	99	cfa-miR-182	481954	FOXO3	XM_003639400	forkhead box O3
38	99	cfa-miR-142	478203	HP1BP3	XM_005617862	heterochromatin protein 1, binding protein 3
39	99	cfa-miR-142	490447	ATP8B2	XM_005622788	ATPase, aminophospholipid transporter, class I, type 8B, member 2
40	99	cfa-miR-182	478721	MAK	XM_003434174	male germ cell-associated kinase
41	99	cfa-miR-182	490276	SERTAD4	XM_547396	SERTA domain containing 4
42	99	cfa-miR-182	478831	ZC3H15	NM_001114605	zinc finger CCCH-type containing 15
43	99	cfa-miR-183	485504	SPRY2	XM_005634007	sprouty homolog 2 (Drosophila)
44	99	cfa-miR-802	483834	FAT4	XM_005631826	FAT atypical cadherin 4
45	99	cfa-miR-182	479158	RASA1	XM_536302	RAS p21 protein activator (GTPase activating protein) 1
46	99	cfa-miR-889	610146	SLC39A9	XM_005623575	solute carrier family 39, member 9
47	99	cfa-miR-182	476932	DGKH	XM_005633930	diacylglycerol kinase, eta
48	99	cfa-miR-150	482934	WDR17	XM_005630026	WD repeat domain 17
49	99	cfa-miR-96	480481	MAP3K3	XM_537600	mitogen-activated protein kinase kinase kinase 3
50	99	cfa-miR-183	477679	PLEKHA5	XM_005637092	pleckstrin homology domain containing, family A member 5
51	99	cfa-miR-96	612797	SH3KBP1	XM_005641169	SH3-domain kinase binding protein 1
52	99	cfa-miR-96	492078	LRCH2	XM_005641706	leucine-rich repeats and calponin homology (CH) domain containing 2
53	99	cfa-miR-182	484820	ELL	XM_541936	elongation factor RNA polymerase II
54	99	cfa-miR-150	478617	2018-03-06	XM_005639668	membrane-associated ring finger (C3HC4) 6, E3 ubiquitin protein ligase
55	99	cfa-miR-96	100856163	KIAA2022	XM_005641508	KIAA2022 ortholog
56	99	cfa-miR-96	483642	CHST1	XM_005631305	carbohydrate (keratan sulfate Gal-6) sulfotransferase 1
57	99	cfa-miR-182	489818	YWHAG	XM_005620986	tyrosine 3-monooxygenase/tryptophan 5-monooxygenase activation protein, gamma polypeptide
58	99	cfa-miR-802	479356	RICTOR	XM_005619460	RPTOR independent companion of MTOR, complex 2
59	99	cfa-miR-96	100855713	SLC39A1	XM_005622809	solute carrier family 39 (zinc transporter), member 1
60	99	cfa-miR-146b	478485	UNC5C	XM_005639213	unc-5 homolog C (C. elegans)
61	99	cfa-miR-182	474631	DMXL1	XM_005626341	Dmx-like 1
62	99	cfa-miR-370	478262	INO80	XM_844090	INO80 complex subunit
63	99	cfa-miR-96	610601	RAB8B	XM_005638494	RAB8B, member RAS oncogene family
64	99	cfa-miR-182	484087	THBS2	NM_001197156	thrombospondin 2
65	99	cfa-miR-183	490688	FRMD6	XM_005623396	FERM domain containing 6
66	99	cfa-miR-183	608995	MAL2	XM_846173	mal, T-cell differentiation protein 2
67	99	cfa-miR-889	486621	TMTC1	XM_005637011	transmembrane and tetratricopeptide repeat containing 1
68	99	cfa-miR-802	100686153	ADAMTS1	XM_003433995	ADAM metallopeptidase with thrombospondin type 1 motif, 1
69	99	cfa-miR-182	608019	CHIC1	XM_003435577	cysteine-rich hydrophobic domain 1
70	99	cfa-miR-96	482041	FAM49B	XM_005627937	family with sequence similarity 49, member B
71	99	cfa-miR-96	475717	YIPF4	XM_532925	Yip1 domain family, member 4
72	99	cfa-miR-142	475055	UBR5	XM_005627838	ubiquitin protein ligase E3 component n-recognin 5
73	99	cfa-miR-146b	477845	SEC23IP	XM_005637784	SEC23 interacting protein
74	99	cfa-miR-142	482362	MPP6	XM_005628638	membrane protein, palmitoylated 6 (MAGUK p55 subfamily member 6)
75	99	cfa-miR-182	612913	ELMO1	XM_005628725	engulfment and cell motility 1
76	99	cfa-miR-183	480436	PPP2R5C	XM_537555	protein phosphatase 2, regulatory subunit B', gamma
77	99	cfa-miR-182	480332	KTN1	XM_005623429	kinectin 1 (kinesin receptor)
78	98	cfa-miR-182	479168	SERINC5	XM_536311	serine incorporator 5
79	98	cfa-miR-96	478282	FRMD5	XM_005638356	FERM domain containing 5
80	98	cfa-miR-802	478654	PSMD2	XM_535824	proteasome (prosome, macropain) 26S subunit, non-ATPase, 2
81	98	cfa-miR-182	487546	SHC4	XM_544671	SHC (Src homology 2 domain containing) family, member 4
82	98	cfa-miR-96	481870	BAI3	XM_861971	brain-specific angiogenesis inhibitor 3
83	98	cfa-miR-182	610174	TRABD2B	XM_847599	TraB domain containing 2B
84	98	cfa-miR-147	100856334	NDUFA4	XM_003639479	NADH dehydrogenase (ubiquinone) 1 alpha subcomplex, 4, 9kDa
85	98	cfa-miR-182	479975	LOC479975	XM_005622017	cAMP-dependent protein kinase catalytic subunit beta-like
86	98	cfa-miR-182	490193	LPHN2	NM_001190488	latrophilin 2
87	98	cfa-miR-889	480960	UPRT	XM_538081	uracil phosphoribosyltransferase (FUR1) homolog (S. cerevisiae)
88	98	cfa-miR-96	488402	RAPGEF4	XM_005640320	Rap guanine nucleotide exchange factor (GEF) 4
89	98	cfa-miR-889	478985	DUSP12	XM_536142	dual specificity phosphatase 12
90	98	cfa-miR-142	607720	TFDP1	XM_005634136	transcription factor Dp-1
91	98	cfa-miR-889	480886	DDX3X	XM_856444	DEAD (Asp-Glu-Ala-Asp) box helicase 3, X-linked
92	98	cfa-miR-96	480533	MED1	XM_858916	mediator complex subunit 1
93	98	cfa-miR-96	100687765	SPEN	XM_005618013	spen homolog, transcriptional regulator (Drosophila)
94	98	cfa-miR-802	612006	KCNAB1	XM_005634604	potassium voltage-gated channel, shaker-related subfamily, beta member 1
95	98	cfa-miR-96	100687075	ZCCHC3	XM_003433204	zinc finger, CCHC domain containing 3
96	98	cfa-miR-802	100856566	LIMD1	XM_003639754	LIM domains containing 1
97	98	cfa-miR-183	479155	MEF2C	XM_005618130	myocyte enhancer factor 2C
98	98	cfa-miR-146b	480381	NUMB	XM_862810	numb homolog (Drosophila)
99	98	cfa-miR-182	612820	DOCK9	XM_005634043	dedicator of cytokinesis 9
100	98	cfa-miR-146b	480533	MED1	XM_858916	mediator complex subunit 1
101	98	cfa-miR-96	488939	PDE8B	XM_546056	phosphodiesterase 8B
102	98	cfa-miR-183	490901	GNA13	XM_005624276	guanine nucleotide binding protein (G protein), alpha 13
103	98	cfa-miR-183	486890	GPAM	XM_005637724	glycerol-3-phosphate acyltransferase, mitochondrial
104	98	cfa-miR-802	487556	ARPP19	XM_544681	cAMP-regulated phosphoprotein, 19kDa
105	98	cfa-miR-802	486801	CPEB3	XM_005637537	cytoplasmic polyadenylation element binding protein 3
106	98	cfa-miR-182	475265	JAZF1	XM_005628664	JAZF zinc finger 1
107	98	cfa-miR-183	491738	ARHGAP6	XM_005641103	Rho GTPase activating protein 6
108	98	cfa-miR-96	475567	HOOK3	XM_005629786	hook microtubule-tethering protein 3
109	98	cfa-miR-96	476548	ITPR1	XM_003639715	inositol 1,4,5-trisphosphate receptor, type 1
110	98	cfa-miR-802	611212	IKZF5	XM_005637819	IKAROS family zinc finger 5 (Pegasus)
111	98	cfa-miR-150	491039	SOCS7	XM_005624981	suppressor of cytokine signaling 4
112	98	cfa-miR-96	609934	PRKCE	XM_846768	protein kinase C, epsilon
113	98	cfa-miR-146b	486609	SLC2A13	XM_543735	solute carrier family 2 (facilitated glucose transporter), member 13
114	98	cfa-miR-183	608552	BNIP3L	XM_845605	BCL2/adenovirus E1B 19kDa interacting protein 3-like
115	98	cfa-miR-182	475773	LOC475773	XM_860551	uncharacterized LOC475773
116	98	cfa-miR-183	478647	KLHL24	XM_535819	kelch-like family member 24
117	98	cfa-miR-182	490301	XPR1	NM_001197160	xenotropic and polytropic retrovirus receptor 1
118	98	cfa-miR-142	480282	STRN3	XM_005623296	striatin, calmodulin binding protein 3
119	98	cfa-miR-182	480656	PAFAH1B1	XM_849389	platelet-activating factor acetylhydrolase 1b, regulatory subunit 1 (45kDa)
120	98	cfa-miR-183	487666	RCN2	XM_544790	reticulocalbin 2, EF-hand calcium binding domain
121	98	cfa-miR-142	475145	CLOCK	XM_005628198	clock circadian regulator
122	98	cfa-miR-142	481337	REV1	XM_005626016	REV1, polymerase (DNA directed)
123	98	cfa-miR-96	476970	FARP1	XM_005634032	FERM, RhoGEF (ARHGEF) and pleckstrin domain protein 1 (chondrocyte-derived)
124	98	cfa-miR-183	100856058	SRSF2	XM_005624053	serine/arginine-rich splicing factor 2
125	98	cfa-miR-142	100688260	SFPQ	XM_005629406	splicing factor proline/glutamine-rich
126	98	cfa-miR-142	477199	ITCH	XM_846367	itchy E3 ubiquitin protein ligase
127	98	cfa-miR-96	611103	E2F5	XM_005638154	E2F transcription factor 5, p130-binding
128	97	cfa-miR-182	484157	PRUNE2	XM_005615832	prune homolog 2 (Drosophila)
129	97	cfa-miR-96	478463	ARHGAP24	XM_005639143	Rho GTPase activating protein 24
130	97	cfa-miR-96	491369	LOC491369	XM_548490	cAMP responsive element binding protein 3-like 2-like
131	97	cfa-miR-96	611998	DPY19L3	XM_848815	dpy-19-like 3 (C. elegans)
132	97	cfa-miR-182	100687514	ZNRF1	XM_005620890	zinc and ring finger 1, E3 ubiquitin protein ligase
133	97	cfa-miR-96	475089	ZHX1	XM_532322	zinc fingers and homeoboxes 1
134	97	cfa-miR-182	612906	VEZT	XM_005629236	vezatin, adherens junctions transmembrane protein
135	97	cfa-miR-96	483021	ALK	XM_540136	anaplastic lymphoma receptor tyrosine kinase
136	97	cfa-miR-182	474449	ZFC3H1	XM_531679	zinc finger, C3H1-type containing
137	97	cfa-miR-96	475239	TAC1	XM_005628534	tachykinin, precursor 1
138	97	cfa-miR-96	484056	EZR	NM_001286989	ezrin
139	97	cfa-miR-96	480229	ATXN3	XM_005623160	ataxin 3
140	97	cfa-miR-802	485968	YTHDF1	XM_005635279	YTH domain family, member 1
141	97	cfa-miR-183	609639	SREK1IP1	XM_005617440	SREK1-interacting protein 1
142	97	cfa-miR-802	403968	TSHR	NM_001003285	thyroid stimulating hormone receptor
143	97	cfa-miR-183	477374	PPP2R2A	XM_005635688	protein phosphatase 2, regulatory subunit B, alpha
144	97	cfa-miR-183	475425	NUDT4	XM_005629222	nudix (nucleoside diphosphate linked moiety X)-type motif 4
145	97	cfa-miR-146b	480733	STRBP	XM_003435341	spermatid perinuclear RNA binding protein
146	97	cfa-miR-182	611403	PNPLA2	XM_849071	patatin-like phospholipase domain containing 2
147	97	cfa-miR-183	478094	FCHO2	XM_005617469	FCH domain only 2
148	97	cfa-miR-183	477956	ITGB1	XM_005616949	integrin, beta 1 (fibronectin receptor, beta polypeptide, antigen CD29 includes MDF2, MSK12)
149	97	cfa-miR-146b	100855511	EIF4G2	XM_005633808	eukaryotic translation initiation factor 4 gamma, 2
150	97	cfa-miR-183	478046	ARHGAP26	XM_005617328	Rho GTPase activating protein 26
151	97	cfa-miR-370	611237	LBH	XM_848875	limb bud and heart development
152	97	cfa-miR-370	478157	ZCCHC17	XM_005617668	zinc finger, CCHC domain containing 17
153	97	cfa-miR-802	611356	NECAB1	XM_005638156	N-terminal EF-hand calcium binding protein 1
154	97	cfa-miR-142	484704	SYNPR	XM_003432809	synaptoporin
155	97	cfa-miR-182	490440	PYGO2	XM_547562	pygopus homolog 2 (Drosophila)
156	97	cfa-miR-96	476932	DGKH	XM_005633930	diacylglycerol kinase, eta
157	97	cfa-miR-96	490205	ST6GALNAC3	XM_547326	ST6 (alpha-N-acetyl-neuraminyl-2,3-beta-galactosyl-1,3)-N-acetylgalactosaminide alpha-2,6-sialyltransferase 3
158	97	cfa-miR-182	489166	MFAP3	XM_546284	microfibrillar-associated protein 3
159	97	cfa-miR-182	475465	FBXW7	XM_848531	F-box and WD repeat domain containing 7, E3 ubiquitin protein ligase
160	97	cfa-miR-96	608582	SPAST	XM_845880	spastin
161	97	cfa-miR-142	481947	PRDM1	XM_539068	PR domain containing 1, with ZNF domain
162	97	cfa-miR-142	488469	FAM126B	XM_005640525	family with sequence similarity 126, member B
163	97	cfa-miR-96	609128	XKR4	XM_846336	XK, Kell blood group complex subunit-related family, member 4
164	96	cfa-miR-802	487079	MKX	XM_544207	mohawk homeobox
165	96	cfa-miR-802	487288	NKD1	XM_005617573	naked cuticle homolog 1 (Drosophila)
166	96	cfa-miR-96	490589	TC2N	XM_005623156	tandem C2 domains, nuclear
167	96	cfa-miR-150	488159	SKIL	XM_005639912	SKI-like oncogene
168	96	cfa-miR-182	486604	GXYLT1	XM_543730	glucoside xylosyltransferase 1
169	96	cfa-miR-150	480702	TBC1D13	XM_537821	TBC1 domain family, member 13
170	96	cfa-miR-96	100682763	GALNT2	XM_005618835	UDP-N-acetyl-alpha-D-galactosamine:polypeptide N-acetylgalactosaminyltransferase 2 (GalNAc-T2)
171	96	cfa-miR-802	488550	SCG2	XM_545669	secretogranin II
172	96	cfa-miR-802	479172	SCAMP1	XM_854662	secretory carrier membrane protein 1
173	96	cfa-miR-802	480459	PRKAR1A	XM_005624277	protein kinase, cAMP-dependent, regulatory, type I, alpha
174	96	cfa-miR-183	475459	TMEM184C	XM_532683	transmembrane protein 184C
175	96	cfa-miR-802	480528	CASC3	XM_537649	cancer susceptibility candidate 3
176	96	cfa-miR-802	608540	CEP97	XM_005639429	centrosomal protein 97kDa
177	96	cfa-miR-182	485627	OSBPL10	XM_845430	oxysterol binding protein-like 10
178	96	cfa-miR-96	403845	FN1	XM_005640741	fibronectin 1
179	96	cfa-miR-182	474928	CD2AP	XM_532162	CD2-associated protein
180	96	cfa-miR-802	481022	AMOT	XM_538144	angiomotin
181	96	cfa-miR-183	475875	RALA	XM_533083	v-ral simian leukemia viral oncogene homolog A (ras related)
182	96	cfa-miR-96	484102	NUS1	XM_541219	nuclear undecaprenyl pyrophosphate synthase 1 homolog (S. cerevisiae)
183	96	cfa-miR-142	477052	KAT2B	XM_005634641	K(lysine) acetyltransferase 2B
184	96	cfa-miR-142	475947	HIPK3	XM_005631133	homeodomain interacting protein kinase 3
185	96	cfa-miR-146b	475947	HIPK3	XM_005631133	homeodomain interacting protein kinase 3
186	96	cfa-miR-142	611799	UBE2R2	XM_849513	ubiquitin-conjugating enzyme E2R 2
187	96	cfa-miR-142	481481	CSNK1G3	XM_005626457	casein kinase 1, gamma 3
188	96	cfa-miR-370	485615	SEC22C	XM_845320	SEC22 vesicle trafficking protein homolog C (S. cerevisiae)
189	96	cfa-miR-96	485603	MYRIP	XM_542722	myosin VIIA and Rab interacting protein
190	96	cfa-miR-96	484660	PRRT3	XM_005632178	proline-rich transmembrane protein 3
191	96	cfa-miR-142	486964	TOX	XM_005638007	thymocyte selection-associated high mobility group box
192	96	cfa-miR-182	484706	PTPRG	XM_005632364	protein tyrosine phosphatase, receptor type, G
193	96	cfa-miR-142	474631	DMXL1	XM_005626341	Dmx-like 1
194	96	cfa-miR-142	607976	ATP8A1	XM_003639454	ATPase, aminophospholipid transporter (APLT), class I, type 8A, member 1
195	96	cfa-miR-142	610573	TSPAN14	XM_005619095	tetraspanin 14
196	96	cfa-miR-182	608721	WIPI2	XM_845537	WD repeat domain, phosphoinositide interacting 2
197	96	cfa-miR-146b	481047	BCORL1	XM_005641793	BCL6 corepressor-like 1
198	96	cfa-miR-182	607939	ACER3	XM_005633464	alkaline ceramidase 3
199	96	cfa-miR-182	474891	PPIL1	XM_532126	peptidylprolyl isomerase (cyclophilin)-like 1
200	96	cfa-miR-142	608818	SHISA2	XM_845953	collagen alpha-1(II) chain-like
201	96	cfa-miR-142	490128	STXBP3	XM_547249	syntaxin binding protein 3
202	96	cfa-miR-182	100855844	DUOXA1	XM_005638368	dual oxidase maturation factor 1
203	96	cfa-miR-96	612940	ST8SIA3	XM_847888	ST8 alpha-N-acetyl-neuraminide alpha-2,8-sialyltransferase 3
204	96	cfa-miR-182	608946	LMTK2	XM_846103	lemur tyrosine kinase 2
205	96	cfa-miR-96	610690	TMEM198	XM_003434281	transmembrane protein 198
206	96	cfa-miR-182	487680	CADM2	XM_544804	cell adhesion molecule 2
207	96	cfa-miR-142	489204	ARL15	XM_546322	ADP-ribosylation factor-like 15
208	95	cfa-miR-370	100855421	RFX7	XM_005638442	regulatory factor X, 7
209	95	cfa-miR-802	100856272	GMFB	XM_005623412	glia maturation factor, beta
210	95	cfa-miR-182	487118	FAM188A	XM_544246	family with sequence similarity 188, member A
211	95	cfa-miR-142	486149	RHBDD1	XM_005635766	rhomboid domain containing 1
212	95	cfa-miR-370	480702	TBC1D13	XM_537821	TBC1 domain family, member 13
213	95	cfa-miR-183	478047	NR3C1	XM_005617335	nuclear receptor subfamily 3, group C, member 1 (glucocorticoid receptor)
214	95	cfa-miR-182	486974	ARMC1	XM_544103	armadillo repeat containing 1
215	95	cfa-miR-889	484716	APPL1	XM_005632404	adaptor protein, phosphotyrosine interaction, PH domain and leucine zipper containing 1
216	95	cfa-miR-182	481951	SCML4	XM_539072	sex comb on midleg-like 4 (Drosophila)
217	95	cfa-miR-142	476966	DNAJC3	XM_005634019	DnaJ (Hsp40) homolog, subfamily C, member 3
218	95	cfa-miR-183	490382	PSEN2	NM_001284465	presenilin 2 (Alzheimer disease 4)
219	95	cfa-miR-183	100687590	ARHGAP21	XM_005616999	Rho GTPase activating protein 21
220	95	cfa-miR-802	487547	SECISBP2L	XM_544672	SECIS binding protein 2-like
221	95	cfa-miR-96	483727	OVOL1	XM_540848	ovo-like 1(Drosophila)
222	95	cfa-miR-146b	487840	CDS1	XM_544962	CDP-diacylglycerol synthase (phosphatidate cytidylyltransferase) 1
223	95	cfa-miR-802	488171	NCEH1	XM_545295	neutral cholesterol ester hydrolase 1
224	95	cfa-miR-802	486919	ATE1	XM_544049	arginyltransferase 1
225	95	cfa-miR-183	489052	AP3M1	NM_001287115	adaptor-related protein complex 3, mu 1 subunit
226	95	cfa-miR-182	492183	SLITRK4	XM_005641892	SLIT and NTRK-like family, member 4
227	95	cfa-miR-182	475581	TACC1	XM_843572	transforming, acidic coiled-coil containing protein 1
228	95	cfa-miR-142	479826	CCP110	XM_005621495	centriolar coiled coil protein 110kDa
229	95	cfa-miR-889	610744	PKIA	XM_848290	protein kinase (cAMP-dependent, catalytic) inhibitor alpha
230	95	cfa-miR-96	481628	TGFBR1	XM_538750	transforming growth factor, beta receptor 1
231	95	cfa-miR-150	485672	PPP2R3A	XM_003639829	protein phosphatase 2, regulatory subunit B'', alpha
232	95	cfa-miR-150	477456	ABCB9	XM_853575	ATP-binding cassette, sub-family B (MDR/TAP), member 9
233	95	cfa-miR-96	485657	SH3BP5	XM_005634403	SH3-domain binding protein 5 (BTK-associated)
234	95	cfa-miR-150	490325	LOC490325	XM_005622465	sterol O-acyltransferase 1-like
235	95	cfa-miR-142	480354	AKAP5	XM_005623493	A kinase (PRKA) anchor protein 5
236	95	cfa-miR-150	607047	ZMAT2	XM_005617294	zinc finger, matrin-type 2
237	95	cfa-miR-182	486318	CORO1C	XM_005636337	coronin, actin binding protein, 1C
238	95	cfa-miR-96	485819	TRIB3	XM_542943	tribbles homolog 3 (Drosophila)
239	95	cfa-miR-182	480244	AJUBA	XM_537368	ajuba LIM protein
240	95	cfa-miR-96	491769	KLHL34	XM_005642073	kelch-like family member 34
241	95	cfa-miR-150	483262	CBLL1	XM_540381	Cbl proto-oncogene-like 1, E3 ubiquitin protein ligase
242	95	cfa-miR-182	486881	ADD3	XM_005637712	adducin 3 (gamma)
243	95	cfa-miR-96	475226	ANKIB1	XM_844926	ankyrin repeat and IBR domain containing 1
244	95	cfa-miR-96	487006	ZFHX4	XM_848173	zinc finger homeobox 4
245	95	cfa-miR-370	486904	HSPA12A	XM_544034	heat shock 70kDa protein 12A
246	95	cfa-miR-150	480636	CPD	XM_537756	carboxypeptidase D
247	95	cfa-miR-96	478342	ZNF609	XM_005638513	zinc finger protein 609
248	95	cfa-miR-96	100855644	FOXO4	XM_003640218	forkhead box O4
249	95	cfa-miR-150	482825	PTPRN2	XM_005629714	protein tyrosine phosphatase, receptor type, N polypeptide 2
250	95	cfa-miR-96	100687017	C25H2orf72	XM_003433326	chromosome 25 open reading frame, human C2orf72
251	95	cfa-miR-150	480914	PLP2	XM_005642087	proteolipid protein 2 (colonic epithelium-enriched)
252	95	cfa-miR-182	100856736	HSBP1	XM_003639067	heat shock factor binding protein 1
253	95	cfa-miR-182	100683517	TOB1	XM_005624676	transducer of ERBB2, 1
254	95	cfa-miR-889	403826	COL2A1	NM_001006951	collagen, type II, alpha 1
255	95	cfa-miR-889	612774	VPS25	XM_844177	vacuolar protein sorting 25 homolog (S. cerevisiae)
256	94	cfa-miR-370	486362	RNF185	XM_005636464	ring finger protein 185
257	94	cfa-miR-802	481035	FAM70A	XM_003435658	family with sequence similarity 70, member A
258	94	cfa-miR-370	491290	LAMC3	XM_005625441	laminin, gamma 3
259	94	cfa-miR-370	403752	TJP1	NM_001003140	tight junction protein 1 (zona occludens 1)
260	94	cfa-miR-370	100683226	PPP1R12C	XM_005616165	protein phosphatase 1, regulatory subunit 12C
261	94	cfa-miR-142	475380	PLK3	XM_532604	polo-like kinase 3
262	94	cfa-miR-183	475299	ING3	XM_532530	inhibitor of growth family, member 3
263	94	cfa-miR-150	488519	TNS1	XM_005640626	tensin 1
264	94	cfa-miR-370	100682944	NKAPL	XM_003434207	NFKB activating protein-like
265	94	cfa-miR-182	490820	FLRT2	XM_005623720	fibronectin leucine rich transmembrane protein 2
266	94	cfa-miR-182	476336	VLDLR	NM_001286978	very low density lipoprotein receptor
267	94	cfa-miR-370	480887	CASK	XM_856533	calcium/calmodulin-dependent serine protein kinase (MAGUK family)
268	94	cfa-miR-370	100683817	SPTSSB	XM_005639876	serine palmitoyltransferase, small subunit B
269	94	cfa-miR-370	612754	ATXN7L3	XM_851575	ataxin 7-like 3
270	94	cfa-miR-150	480594	GGNBP2	XM_848386	gametogenetin binding protein 2
271	94	cfa-miR-182	490748	ZFP36L1	XM_005623568	ZFP36 ring finger protein-like 1
272	94	cfa-miR-183	477339	SACS	XM_005635545	spastic ataxia of Charlevoix-Saguenay (sacsin)
273	94	cfa-miR-182	481396	ACTR2	XM_847614	ARP2 actin-related protein 2 homolog (yeast)
274	94	cfa-miR-182	482037	MTSS1	XM_005627927	metastasis suppressor 1
275	94	cfa-miR-370	479215	ANK3	XM_536358	ankyrin 3, node of Ranvier (ankyrin G)
276	94	cfa-miR-183	474681	VDAC1	XM_531907	voltage-dependent anion channel 1
277	94	cfa-miR-96	476871	SOX6	XM_005633704	SRY (sex determining region Y)-box 6
278	94	cfa-miR-96	484603	ANKRD27	XM_005616899	ankyrin repeat domain 27 (VPS9 domain)
279	94	cfa-miR-96	477966	ZEB1	XM_005617038	zinc finger E-box binding homeobox 1
280	94	cfa-miR-96	475255	KLHL7	XM_005628621	kelch-like family member 7
281	94	cfa-miR-182	403527	TMEM245	XM_850194	transmembrane protein 245
282	94	cfa-miR-142	490663	FBXO33	XM_845904	F-box protein 33
283	94	cfa-miR-142	477039	TGFBR2	XM_005634331	transforming growth factor, beta receptor II (70/80kDa)
284	94	cfa-miR-142	478328	RORA	XM_535503	RAR-related orphan receptor A
285	94	cfa-miR-142	607356	B3GALT2	XM_844140	UDP-Gal:betaGlcNAc beta 1,3-galactosyltransferase, polypeptide 2
286	94	cfa-miR-182	610283	CTTN	XM_846224	cortactin
287	94	cfa-miR-96	484158	GCNT1	XM_005615841	glucosaminyl (N-acetyl) transferase 1, core 2
288	94	cfa-miR-182	483356	NPTX1	XM_540475	neuronal pentraxin I
289	94	cfa-miR-96	612816	FAM178A	XM_005637629	family with sequence similarity 178, member A
290	94	cfa-miR-96	487819	BMP2K	XM_005639104	BMP2 inducible kinase
291	94	cfa-miR-96	490632	LOC490632	XM_855886	RNA-binding protein Nova-1-like
292	94	cfa-miR-96	477160	PLCB4	XM_854626	phospholipase C, beta 4
293	94	cfa-miR-182	480691	SETX	XM_005625198	senataxin
294	94	cfa-miR-182	478405	LOC478405	XM_535582	transmembrane protein 50B-like
295	94	cfa-miR-96	490748	ZFP36L1	XM_005623568	ZFP36 ring finger protein-like 1
296	94	cfa-miR-96	479353	DAB2	XM_536493	Dab, mitogen-responsive phosphoprotein, homolog 2 (Drosophila)
297	94	cfa-miR-182	483139	IGSF3	XM_005630655	immunoglobulin superfamily, member 3
298	94	cfa-miR-182	487239	CCDC125	XM_005617461	coiled-coil domain containing 125
299	94	cfa-miR-182	488489	INO80D	XM_005640572	INO80 complex subunit D
300	94	cfa-miR-142	480588	APPBP2	XM_537708	amyloid beta precursor protein (cytoplasmic tail) binding protein 2
301	94	cfa-miR-183	477692	LRP6	XM_534886	low density lipoprotein receptor-related protein 6
302	94	cfa-miR-142	487624	TLE3	XM_005638547	transducin-like enhancer of split 3 (E(sp1) homolog, Drosophila)
303	94	cfa-miR-142	490642	ARHGAP5	XM_005623314	Rho GTPase activating protein 5
304	94	cfa-miR-142	482906	SORBS2	XM_005629970	sorbin and SH3 domain containing 2
305	94	cfa-miR-183	479043	IDH2	XM_005618362	isocitrate dehydrogenase 2 (NADP+), mitochondrial
306	94	cfa-miR-802	488462	C37H2orf69	XM_545583	chromosome 37 open reading frame, human C2orf69
307	94	cfa-miR-889	483214	MAGI3	XM_005630842	membrane associated guanylate kinase, WW and PDZ domain containing 3
308	94	cfa-miR-142	478766	SLC4A10	XM_005640251	solute carrier family 4, sodium bicarbonate transporter, member 10
309	94	cfa-miR-802	480636	CPD	XM_537756	carboxypeptidase D
310	94	cfa-miR-182	488899	ELL2	XM_546016	elongation factor, RNA polymerase II, 2
311	94	cfa-miR-142	484171	TMEM2	XM_005615861	transmembrane protein 2
312	93	cfa-miR-802	478537	FILIP1L	XM_005639388	filamin A interacting protein 1-like
313	93	cfa-miR-182	474598	RTN4	XM_531828	reticulon 4
314	93	cfa-miR-802	486698	RIMKLB	XM_543825	ribosomal modification protein rimK-like family member B
315	93	cfa-miR-182	100686696	ABHD13	XM_003433085	abhydrolase domain containing 13
316	93	cfa-miR-182	486656	AEBP2	XM_005637085	AE binding protein 2
317	93	cfa-miR-182	490247	CAMSAP2	XM_005622271	calmodulin regulated spectrin-associated protein family, member 2
318	93	cfa-miR-802	609616	PRKG1	XM_846904	protein kinase, cGMP-dependent, type I
319	93	cfa-miR-182	608686	C19H4orf29	XM_005631822	chromosome 19 open reading frame, human C4orf29
320	93	cfa-miR-182	607408	LOC607408	XM_844054	BCL2/adenovirus E1B 19 kDa protein-interacting protein 3-like
321	93	cfa-miR-182	477874	PCMTD1	XM_843527	protein-L-isoaspartate (D-aspartate) O-methyltransferase domain containing 1
322	93	cfa-miR-802	489426	AASDHPPT	XM_005619842	aminoadipate-semialdehyde dehydrogenase-phosphopantetheinyl transferase
323	93	cfa-miR-182	486909	PDZD8	XM_544039	PDZ domain containing 8
324	93	cfa-miR-802	489253	CDH12	XM_546371	cadherin 12, type 2 (N-cadherin 2)
325	93	cfa-miR-802	491993	ZNF711	XM_005641541	zinc finger protein 711
326	93	cfa-miR-182	476578	FAM116A	XM_533782	family with sequence similarity 116, member A
327	93	cfa-miR-182	487486	THBS1	XM_544610	thrombospondin 1
328	93	cfa-miR-182	612806	CAMTA1	XM_005620478	calmodulin binding transcription activator 1
329	93	cfa-miR-142	608926	RNF166	XM_846079	ring finger protein 166
330	93	cfa-miR-370	474573	PPM1B	XM_846590	protein phosphatase, Mg2+/Mn2+ dependent, 1B
331	93	cfa-miR-889	481162	PTPRB	XM_005625629	protein tyrosine phosphatase, receptor type, B
332	93	cfa-miR-96	610496	INSIG2	XM_848012	insulin induced gene 2
333	93	cfa-miR-370	477191	TM9SF4	XM_003433244	transmembrane 9 superfamily protein member 4
334	93	cfa-miR-889	478585	KPNA1	XM_535761	karyopherin alpha 1 (importin alpha 5)
335	93	cfa-miR-889	491344	RC3H2	XM_003639314	ring finger and CCCH-type domains 2
336	93	cfa-miR-370	486448	PPM1F	XM_543574	protein phosphatase, Mg2+/Mn2+ dependent, 1F
337	93	cfa-miR-183	477821	ZDHHC6	XM_005637732	zinc finger, DHHC-type containing 6
338	93	cfa-miR-183	487556	ARPP19	XM_544681	cAMP-regulated phosphoprotein, 19kDa
339	93	cfa-miR-96	608931	SAMD12	XM_005627884	sterile alpha motif domain containing 12
340	93	cfa-miR-146b	607991	CDKN2AIP	XM_844869	CDKN2A interacting protein
341	93	cfa-miR-96	483135	NHLH2	XM_005630652	nescient helix loop helix 2
342	93	cfa-miR-142	607459	GPR22	XM_843786	G protein-coupled receptor 22
343	93	cfa-miR-142	483205	RORC	XM_005630825	RAR-related orphan receptor C
344	93	cfa-miR-142	485773	PLCB1	XM_005634801	phospholipase C, beta 1 (phosphoinositide-specific)
345	93	cfa-miR-142	474678	AFF4	XM_845216	AF4/FMR2 family, member 4
346	93	cfa-miR-142	608930	SERPINE2	XM_005640721	serpin peptidase inhibitor, clade E (nexin, plasminogen activator inhibitor type 1), member 2
347	93	cfa-miR-142	488230	MYLIP	XM_545352	myosin regulatory light chain interacting protein
348	93	cfa-miR-142	480042	RNF2	XM_005622432	ring finger protein 2
349	93	cfa-miR-142	485742	FOXA2	XM_542865	forkhead box A2
350	93	cfa-miR-96	484740	WDR82	XM_854531	WD repeat domain 82
351	93	cfa-miR-183	612921	PHF6	XM_005641833	PHD finger protein 6
352	93	cfa-miR-370	609316	SMCR8	XM_846560	Smith-Magenis syndrome chromosome region, candidate 8
353	93	cfa-miR-150	610340	MYOZ3	XM_005619293	myozenin 3
354	93	cfa-miR-183	100683432	GNG5	XM_003434795	guanine nucleotide binding protein (G protein), gamma 5
355	93	cfa-miR-183	476324	ZFAND5	XM_005615855	zinc finger, AN1-type domain 5
356	93	cfa-miR-370	475299	ING3	XM_532530	inhibitor of growth family, member 3
357	93	cfa-miR-150	478454	LIN54	XM_005639131	lin-54 homolog (C. elegans)
358	93	cfa-miR-370	481116	BAZ2A	XM_005625517	bromodomain adjacent to zinc finger domain, 2A
359	92	cfa-miR-182	477641	CNTN1	XM_846737	contactin 1
360	92	cfa-miR-96	100856401	HN1L	XM_003639124	hematological and neurological expressed 1-like
361	92	cfa-miR-889	488919	EDIL3	XM_005618144	EGF-like repeats and discoidin I-like domains 3
362	92	cfa-miR-889	481089	VBP1	XM_005642049	von Hippel-Lindau binding protein 1
363	92	cfa-miR-370	481923	BACH2	XM_539044	BTB and CNC homology 1, basic leucine zipper transcription factor 2
364	92	cfa-miR-889	415125	FGFR2	NM_001003336	fibroblast growth factor receptor 2
365	92	cfa-miR-802	474584	CALM2	XM_859552	calmodulin 2 (phosphorylase kinase, delta)
366	92	cfa-miR-889	474748	FAM219A	XM_005626729	family with sequence similarity 219, member A
367	92	cfa-miR-96	483214	MAGI3	XM_005630842	membrane associated guanylate kinase, WW and PDZ domain containing 3
368	92	cfa-miR-142	481122	NAB2	XM_538243	NGFI-A binding protein 2 (EGR1 binding protein 2)
369	92	cfa-miR-802	479051	NMB	XM_536200	neuromedin B
370	92	cfa-miR-146b	488028	UBXN7	XM_545151	UBX domain protein 7
371	92	cfa-miR-146b	487590	USP3	XM_005638495	ubiquitin specific peptidase 3
372	92	cfa-miR-182	490562	SPIRE1	XM_005623094	spire-type actin nucleation factor 1
373	92	cfa-miR-96	480077	SCYL3	XM_005622540	SCY1-like 3 (S. cerevisiae)
374	92	cfa-miR-142	486339	ZNRF3	XM_005636399	zinc and ring finger 3
375	92	cfa-miR-142	489734	NFAT5	XM_005620766	nuclear factor of activated T-cells 5, tonicity-responsive
376	92	cfa-miR-370	609128	XKR4	XM_846336	XK, Kell blood group complex subunit-related family, member 4
377	92	cfa-miR-146b	492247	IRAK1	XM_549367	interleukin-1 receptor-associated kinase 1
378	92	cfa-miR-182	477114	IGSF10	XM_534308	immunoglobulin superfamily, member 10
379	92	cfa-miR-150	100855766	VEZF1	XM_005624713	vascular endothelial zinc finger 1
380	92	cfa-miR-802	610449	RQCD1	XM_005640648	RCD1 required for cell differentiation1 homolog (S. pombe)
381	92	cfa-miR-142	488916	TMEM161B	XM_005618141	transmembrane protein 161B
382	92	cfa-miR-183	100684122	AGPAT5	XM_005630056	1-acylglycerol-3-phosphate O-acyltransferase 5 (lysophosphatidic acid acyltransferase, epsilon)
383	92	cfa-miR-370	607954	BAG4	XM_844825	BCL2-associated athanogene 4
384	92	cfa-miR-150	480459	PRKAR1A	XM_005624277	protein kinase, cAMP-dependent, regulatory, type I, alpha
385	92	cfa-miR-182	477890	IMPAD1	XM_535082	inositol monophosphatase domain containing 1
386	92	cfa-miR-802	479194	GPR137B	XM_536336	G protein-coupled receptor 137B
387	92	cfa-miR-146b	484716	APPL1	XM_005632404	adaptor protein, phosphotyrosine interaction, PH domain and leucine zipper containing 1
388	92	cfa-miR-142	609116	RBFOX1	XM_846368	RNA binding protein, fox-1 homolog (C. elegans) 1
389	92	cfa-miR-182	403572	TMEM47	NM_001003045	transmembrane protein 47
390	92	cfa-miR-370	479028	CHD2	XM_005618323	chromodomain helicase DNA binding protein 2
391	92	cfa-miR-182	612559	PPP3R1	XM_005626174	protein phosphatase 3, regulatory subunit B, alpha
392	92	cfa-miR-183	612721	L3MBTL3	XM_003638770	l(3)mbt-like 3 (Drosophila)
393	92	cfa-miR-142	488033	SENP5	XM_005639606	SUMO1/sentrin specific peptidase 5
394	92	cfa-miR-183	100688560	MRC2	XM_003435196	mannose receptor, C type 2
395	92	cfa-miR-183	478806	ATF2	XM_005640334	activating transcription factor 2
396	92	cfa-miR-182	481070	FMR1	XM_005641905	fragile X mental retardation 1
397	92	cfa-miR-802	485069	GADD45B	XM_542187	growth arrest and DNA-damage-inducible, beta
398	91	cfa-miR-182	491135	TAF15	XM_548255	TAF15 RNA polymerase II, TATA box binding protein (TBP)-associated factor, 68kDa
399	91	cfa-miR-182	474665	MEGF10	XM_005626478	multiple EGF-like-domains 10
400	91	cfa-miR-96	480034	LAMC1	XM_537156	laminin, gamma 1 (formerly LAMB2)
401	91	cfa-miR-96	488087	GNB4	XM_545211	guanine nucleotide binding protein (G protein), beta polypeptide 4
402	91	cfa-miR-96	608019	CHIC1	XM_003435577	cysteine-rich hydrophobic domain 1
403	91	cfa-miR-802	100856388	OSBPL11	XM_003640123	oxysterol binding protein-like 11
404	91	cfa-miR-150	478592	KALRN	XM_005639583	kalirin, RhoGEF kinase
405	91	cfa-miR-182	479291	FBXW11	XM_003434501	F-box and WD repeat domain containing 11
406	91	cfa-miR-142	482912	STOX2	XM_005630007	storkhead box 2
407	91	cfa-miR-182	611710	TP53INP1	XM_849410	tumor protein p53 inducible nuclear protein 1
408	91	cfa-miR-142	477095	SLC25A36	XM_534289	solute carrier family 25 (pyrimidine nucleotide carrier ), member 36
409	91	cfa-miR-142	100856007	PRICKLE1	XM_003639965	prickle homolog 1 (Drosophila)
410	91	cfa-miR-182	474578	EPAS1	XM_005626080	endothelial PAS domain protein 1
411	91	cfa-miR-802	483987	LOC483987	XM_854089	syntaxin-7-like
412	91	cfa-miR-182	479373	PDZD2	XM_536512	PDZ domain containing 2
413	91	cfa-miR-142	486609	SLC2A13	XM_543735	solute carrier family 2 (facilitated glucose transporter), member 13
414	91	cfa-miR-142	485673	MSL2	XM_542793	male-specific lethal 2 homolog (Drosophila)
415	91	cfa-miR-182	476492	LSM14A	XM_005616762	LSM14A, SCD6 homolog A (S. cerevisiae)
416	91	cfa-miR-802	608686	C19H4orf29	XM_005631822	chromosome 19 open reading frame, human C4orf29
417	91	cfa-miR-182	612936	KIAA0907	XM_846801	KIAA0907 ortholog
418	91	cfa-miR-142	481159	RAB3IP	XM_005625622	RAB3A interacting protein
419	91	cfa-miR-182	480692	FAM78A	XM_537812	family with sequence similarity 78, member A
420	91	cfa-miR-142	474657	SNX2	XM_531886	sorting nexin 2
421	91	cfa-miR-146b	475265	JAZF1	XM_005628664	JAZF zinc finger 1
422	91	cfa-miR-150	487554	TMOD3	XM_544679	tropomodulin 3 (ubiquitous)
423	91	cfa-miR-96	474976	PHIP	XM_532211	pleckstrin homology domain interacting protein
424	91	cfa-miR-802	100688561	CCDC126	XM_005628626	coiled-coil domain containing 126
425	91	cfa-miR-370	475456	SMAD1	XM_005629313	SMAD family member 1
426	91	cfa-miR-802	477318	FRY	XM_534510	furry homolog (Drosophila)
427	91	cfa-miR-802	487215	MIER3	XM_005617404	mesoderm induction early response 1, family member 3
428	91	cfa-miR-370	490790	NEK9	XM_547912	NIMA-related kinase 9
429	91	cfa-miR-370	488523	USP37	XM_005640645	ubiquitin specific peptidase 37
430	91	cfa-miR-802	486089	HMBOX1	XM_005635660	homeobox containing 1
431	91	cfa-miR-802	100855737	SOCS2	XM_005629225	suppressor of cytokine signaling 2
432	91	cfa-miR-150	611961	BANF1	XM_849683	barrier to autointegration factor 1
433	91	cfa-miR-183	475408	OSBPL8	XM_003432014	oxysterol binding protein-like 8
434	91	cfa-miR-802	479947	TMED5	XM_537072	transmembrane emp24 protein transport domain containing 5
435	91	cfa-miR-183	487852	PKD2	XM_544974	polycystic kidney disease 2 (autosomal dominant)
436	91	cfa-miR-183	100684199	TCF12	XM_003433913	transcription factor 12
437	91	cfa-miR-183	484109	CLVS2	XM_541226	clavesin 2
438	91	cfa-miR-183	484774	SLC25A20	XM_005632578	solute carrier family 25 (carnitine/acylcarnitine translocase), member 20
439	91	cfa-miR-183	611965	PTDSS1	XM_849686	phosphatidylserine synthase 1
440	91	cfa-miR-183	490216	SRSF11	XM_005622134	serine/arginine-rich splicing factor 11
441	91	cfa-miR-802	476916	ITM2B	XM_005633878	integral membrane protein 2B
442	91	cfa-miR-183	403948	TRAM1	NM_001003267	translocation associated membrane protein 1
443	91	cfa-miR-889	484214	BICD2	XM_005615992	bicaudal D homolog 2 (Drosophila)
444	91	cfa-miR-182	480487	LOC480487	XM_844955	ADP-ribosylation factor 2-like
445	91	cfa-miR-96	475431	NTN4	XM_005629250	netrin 4
446	91	cfa-miR-96	479937	CNN3	XM_005621896	calponin 3, acidic
447	91	cfa-miR-96	100855792	NPTX2	XM_003639083	neuronal pentraxin II
448	91	cfa-miR-802	478834	GULP1	XM_005640388	GULP, engulfment adaptor PTB domain containing 1
449	91	cfa-miR-146b	481584	DCAF12	XM_005626714	DDB1 and CUL4 associated factor 12
450	91	cfa-miR-96	475880	PNPLA8	XM_005630935	patatin-like phospholipase domain containing 8
451	91	cfa-miR-182	478595	SNX4	XM_535771	sorting nexin 4
452	91	cfa-miR-96	481001	MORF4L2	XM_003435632	mortality factor 4 like 2
453	91	cfa-miR-96	476324	ZFAND5	XM_005615855	zinc finger, AN1-type domain 5
454	91	cfa-miR-96	482037	MTSS1	XM_005627927	metastasis suppressor 1
455	91	cfa-miR-802	488891	CHD1	XM_005618063	chromodomain helicase DNA binding protein 1
456	91	cfa-miR-889	484010	CITED2	XM_845065	Cbp/p300-interacting transactivator, with Glu/Asp-rich carboxy-terminal domain, 2
457	91	cfa-miR-889	480205	ANKRD12	XM_537329	ankyrin repeat domain 12
458	91	cfa-miR-96	490218	LRRC7	XM_005622061	leucine rich repeat containing 7
459	91	cfa-miR-182	475456	SMAD1	XM_005629313	SMAD family member 1
460	90	cfa-miR-370	610081	FAM129C	XM_003639761	family with sequence similarity 129, member C
461	90	cfa-miR-182	474625	AAK1	XM_531855	AP2 associated kinase 1
462	90	cfa-miR-146b	608611	C1H9orf40	XM_845687	chromosome 1 open reading frame, human C9orf40
463	90	cfa-miR-182	490901	GNA13	XM_005624276	guanine nucleotide binding protein (G protein), alpha 13
464	90	cfa-miR-370	490010	EMP2	XM_005621553	epithelial membrane protein 2
465	90	cfa-miR-370	490722	PRKCH	XM_547844	protein kinase C, eta
466	90	cfa-miR-182	610830	RAB6B	XM_848388	RAB6B, member RAS oncogene family
467	90	cfa-miR-370	482287	STEAP4	XM_539406	STEAP family member 4
468	90	cfa-miR-182	480107	CDC42BPA	XM_005622625	CDC42 binding protein kinase alpha (DMPK-like)
469	90	cfa-miR-889	611413	TMEM182	XM_849082	transmembrane protein 182
470	90	cfa-miR-889	611497	APLN	XM_849169	apelin
471	90	cfa-miR-889	483262	CBLL1	XM_540381	Cbl proto-oncogene-like 1, E3 ubiquitin protein ligase
472	90	cfa-miR-182	480618	NF1	XM_537738	neurofibromin 1
473	90	cfa-miR-889	476855	PRPS2	XM_534058	phosphoribosyl pyrophosphate synthetase 2
474	90	cfa-miR-182	102155927	LOC102155927	XM_005640384	basic proline-rich protein-like
475	90	cfa-miR-889	487577	FAM63B	XM_544702	family with sequence similarity 63, member B
476	90	cfa-miR-182	481296	NUAK1	XM_538417	NUAK family, SNF1-like kinase, 1
477	90	cfa-miR-183	476744	EEF2	XM_533949	eukaryotic translation elongation factor 2
478	90	cfa-miR-183	483641	CRY2	XM_005631304	cryptochrome 2 (photolyase-like)
479	90	cfa-miR-150	487235	PIK3R1	XM_003433815	phosphoinositide-3-kinase, regulatory subunit 1 (alpha)
480	90	cfa-miR-802	483428	EHF	XM_005631119	ets homologous factor
481	90	cfa-miR-150	490620	NRL	XM_547742	neural retina leucine zipper
482	90	cfa-miR-150	474786	ZNF189	XM_532016	zinc finger protein 189
483	90	cfa-miR-150	487314	KPNA6	XM_005617654	karyopherin alpha 6 (importin alpha 7)
484	90	cfa-miR-150	479444	PPP2R1B	XM_005619787	protein phosphatase 2, regulatory subunit A, beta
485	90	cfa-miR-183	100683352	PFN2	XM_005634653	profilin 2
486	90	cfa-miR-802	607476	GOLGA7	XM_844157	golgin A7
487	90	cfa-miR-96	475265	JAZF1	XM_005628664	JAZF zinc finger 1
488	90	cfa-miR-96	100684892	RNF183	XM_005626938	ring finger protein 183
489	90	cfa-miR-142	487592	HERC1	XM_544717	HECT and RLD domain containing E3 ubiquitin protein ligase family member 1
490	90	cfa-miR-142	483225	RAP1A	XM_857973	RAP1A, member of RAS oncogene family
491	90	cfa-miR-142	492171	ZIC3	XM_549291	Zic family member 3
492	90	cfa-miR-142	488523	USP37	XM_005640645	ubiquitin specific peptidase 37
493	90	cfa-miR-182	475284	2018-09-07	XM_005628715	septin 7
494	90	cfa-miR-142	478097	ANKRA2	XM_005617470	ankyrin repeat, family A (RFXANK-like), 2
495	90	cfa-miR-142	474976	PHIP	XM_532211	pleckstrin homology domain interacting protein
496	90	cfa-miR-182	487281	TOX3	XM_544407	TOX high mobility group box family member 3
497	90	cfa-miR-142	483134	CASQ2	XM_540252	calsequestrin 2 (cardiac muscle)
498	90	cfa-miR-182	478757	ACVR1	XM_005640195	activin A receptor, type I
499	90	cfa-miR-182	478309	TMOD2	XM_535484	tropomodulin 2 (neuronal)
500	90	cfa-miR-96	487564	UNC13C	XM_544689	unc-13 homolog C (C. elegans)
501	90	cfa-miR-182	403937	INPP5A	NM_001003257	inositol polyphosphate-5-phosphatase, 40kDa
502	90	cfa-miR-96	475641	LOC475641	XM_532853	neuronal membrane glycoprotein M6-a-like
503	90	cfa-miR-96	608146	SLC22A5	XM_855641	solute carrier family 22 (organic cation/carnitine transporter), member 5
504	90	cfa-miR-182	487147	NET1	XM_544275	neuroepithelial cell transforming 1
505	90	cfa-miR-96	477945	SDC2	XM_005638164	syndecan 2
506	90	cfa-miR-142	488221	HIVEP1	XM_005640038	human immunodeficiency virus type I enhancer binding protein 1
507	90	cfa-miR-150	480806	SUN1	XM_005621214	Sad1 and UNC84 domain containing 1

## Sheet: CPSS2.0 - T2 (down)
Target Rank	Target Score	miRNA Name	Gene ID	Gene Symbol	Transcript Accession	Gene Description
1	100	cfa-miR-196a	478023	ZMYND11	XM_005617194	zinc finger, MYND-type containing 11
2	99	cfa-miR-196a	481060	SLC9A6	XM_538181	solute carrier family 9, subfamily A (NHE6, cation proton antiporter 6), member 6
3	98	cfa-miR-196a	482357	IGF2BP3	XM_003431918	insulin-like growth factor 2 mRNA binding protein 3
4	98	cfa-miR-196a	476143	EPC2	XM_533350	enhancer of polycomb homolog 2 (Drosophila)
5	98	cfa-miR-196a	608962	HOXB7	XM_846128	homeobox B7
6	97	cfa-miR-196a	484641	NR2C2	XM_005632124	nuclear receptor subfamily 2, group C, member 2
7	97	cfa-miR-196a	487412	RCC2	XM_005618010	regulator of chromosome condensation 2
8	96	cfa-miR-196a	488669	PBX1	XM_545786	pre-B-cell leukemia homeobox 1
9	95	cfa-miR-215	477903	ARFGEF1	XM_854229	ADP-ribosylation factor guanine nucleotide-exchange factor 1 (brefeldin A-inhibited)
10	95	cfa-miR-215	487215	MIER3	XM_005617404	mesoderm induction early response 1, family member 3
11	95	cfa-miR-196a	483215	LRIG2	XM_540333	leucine-rich repeats and immunoglobulin-like domains 2
12	95	cfa-miR-196a	482372	HOXA9	XM_539489	homeobox A9
13	94	cfa-miR-196a	607625	LOC607625	XM_005637407	uncharacterized LOC607625
14	94	cfa-miR-196a	487604	IGDCC4	XM_005638701	immunoglobulin superfamily, DCC subclass, member 4
15	94	cfa-miR-215	476126	CCNT2	XM_005631939	cyclin T2
16	94	cfa-miR-215	483909	ZEB2	XM_005631964	zinc finger E-box binding homeobox 2
17	94	cfa-miR-196a	479356	RICTOR	XM_005619460	RPTOR independent companion of MTOR, complex 2
18	94	cfa-miR-196a	480480	CCDC47	XM_537599	coiled-coil domain containing 47
19	93	cfa-miR-196a	475431	NTN4	XM_005629250	netrin 4
20	93	cfa-miR-196a	479976	TTLL7	XM_862490	tubulin tyrosine ligase-like family, member 7
21	93	cfa-miR-196a	481546	ZDHHC21	XM_005626635	zinc finger, DHHC-type containing 21
22	93	cfa-miR-196a	479812	EEF2K	XM_005621433	eukaryotic elongation factor-2 kinase
23	92	cfa-miR-196a	479130	PACRGL	XM_536276	PARK2 co-regulated-like
24	92	cfa-miR-215	478852	ANKRD44	XM_005640493	ankyrin repeat domain 44
25	92	cfa-miR-196a	490520	GATA6	XM_005623139	GATA binding protein 6
26	92	cfa-miR-196a	482370	HOXA5	XM_539487	homeobox A5
27	92	cfa-miR-196a	474423	LRIG3	XM_005625561	leucine-rich repeats and immunoglobulin-like domains 3
28	91	cfa-miR-215	481506	TCF7	XM_003639372	transcription factor 7 (T-cell specific, HMG-box)
29	91	cfa-miR-196a	482778	KIAA1549	XM_005629738	KIAA1549 ortholog
30	91	cfa-miR-184	484102	NUS1	XM_541219	nuclear undecaprenyl pyrophosphate synthase 1 homolog (S. cerevisiae)
31	91	cfa-miR-196a	475361	ELAVL4	XM_005629016	ELAV (embryonic lethal, abnormal vision, Drosophila)-like 4
32	91	cfa-miR-215	480426	DICER1	XM_863433	dicer 1, ribonuclease type III
33	90	cfa-miR-215	481304	SH3RF3	XM_005625970	SH3 domain containing ring finger 3
34	90	cfa-miR-215	475421	TMTC3	XM_532644	transmembrane and tetratricopeptide repeat containing 3
35	90	cfa-miR-196a	487930	EPHA3	XM_005639442	EPH receptor A3
36	90	cfa-miR-215	482138	NIPAL1	XM_539257	NIPA-like domain containing 1
37	90	cfa-miR-196a	486813	CCNJ	XM_543942	cyclin J
38	90	cfa-miR-196a	484706	PTPRG	XM_005632364	protein tyrosine phosphatase, receptor type, G

## Sheet: CPSS2.0 - T3 (up)
Target Rank	Target Score	miRNA Name	Gene ID	Gene Symbol	Transcript Accession	Gene Description
1	100	cfa-miR-802	490639	G2E3	XM_547761	G2/M-phase specific E3 ubiquitin protein ligase
2	100	cfa-miR-802	609920	CDK6	XM_847267	cyclin-dependent kinase 6
3	100	cfa-miR-34a	491105	CUEDC1	XM_005624990	CUE domain containing 1
4	100	cfa-miR-155	488899	ELL2	XM_546016	elongation factor, RNA polymerase II, 2
5	100	cfa-miR-18a	479550	INADL	XM_005620231	InaD-like (Drosophila)
6	100	cfa-miR-155	100856369	ARL5B	XM_005617086	ADP-ribosylation factor-like 5B
7	100	cfa-miR-34a	611103	E2F5	XM_005638154	E2F transcription factor 5, p130-binding
8	100	cfa-miR-34a	490953	VAT1	XM_548076	vesicle amine transport 1
9	100	cfa-miR-802	100687058	LOC100687058	XM_005629005	transcription factor BTF3 homolog 4-like
10	100	cfa-miR-142	483417	LRRC4C	XM_005631099	leucine rich repeat containing 4C
11	100	cfa-miR-34a	478169	FAM76A	XM_003433850	family with sequence similarity 76, member A
12	100	cfa-miR-142	477354	CLCN3	NM_001025619	chloride channel, voltage-sensitive 3
13	100	cfa-miR-142	490714	DAAM1	XM_846995	dishevelled associated activator of morphogenesis 1
14	100	cfa-miR-146b	490632	LOC490632	XM_855886	RNA-binding protein Nova-1-like
15	100	cfa-miR-18a	608497	MAP7D1	XM_005628949	MAP7 domain containing 1
16	100	cfa-miR-142	475195	KLHDC10	XM_005628388	kelch domain containing 10
17	100	cfa-miR-34a	482608	FGD6	XM_849701	FYVE, RhoGEF and PH domain containing 6
18	99	cfa-miR-802	403836	AGTR1	XM_005634552	angiotensin II receptor, type 1
19	99	cfa-miR-155	609604	SERPINB2	XM_846892	serpin peptidase inhibitor, clade B (ovalbumin), member 2
20	99	cfa-miR-21	486801	CPEB3	XM_005637537	cytoplasmic polyadenylation element binding protein 3
21	99	cfa-miR-142	478203	HP1BP3	XM_005617862	heterochromatin protein 1, binding protein 3
22	99	cfa-miR-21	481388	PELI1	XM_538508	pellino E3 ubiquitin protein ligase 1
23	99	cfa-miR-142	490447	ATP8B2	XM_005622788	ATPase, aminophospholipid transporter, class I, type 8B, member 2
24	99	cfa-miR-802	479356	RICTOR	XM_005619460	RPTOR independent companion of MTOR, complex 2
25	99	cfa-miR-802	487577	FAM63B	XM_544702	family with sequence similarity 63, member B
26	99	cfa-miR-34a	485860	SOGA1	XM_005635019	suppressor of glucose, autophagy associated 1
27	99	cfa-miR-146b	477845	SEC23IP	XM_005637784	SEC23 interacting protein
28	99	cfa-miR-18a	478328	RORA	XM_535503	RAR-related orphan receptor A
29	99	cfa-miR-18a	403640	ESR1	NM_001286958	estrogen receptor 1
30	99	cfa-miR-155	100685591	ZNF642	XM_005628876	zinc finger protein 642
31	99	cfa-miR-18a	474581	SOCS5	XM_005626083	suppressor of cytokine signaling 5
32	99	cfa-miR-146b	478485	UNC5C	XM_005639213	unc-5 homolog C (C. elegans)
33	99	cfa-miR-802	100686153	ADAMTS1	XM_003433995	ADAM metallopeptidase with thrombospondin type 1 motif, 1
34	99	cfa-miR-34a	482579	SYT1	XM_539696	synaptotagmin I
35	99	cfa-miR-34a	485572	UBP1	XM_003433178	upstream binding protein 1 (LBP-1a)
36	99	cfa-miR-802	483834	FAT4	XM_005631826	FAT atypical cadherin 4
37	99	cfa-miR-34a	487006	ZFHX4	XM_848173	zinc finger homeobox 4
38	99	cfa-miR-18a	100688884	PHF19	XM_005627006	PHD finger protein 19
39	99	cfa-miR-142	475055	UBR5	XM_005627838	ubiquitin protein ligase E3 component n-recognin 5
40	99	cfa-miR-34a	490824	EML5	XM_863319	echinoderm microtubule associated protein like 5
41	99	cfa-miR-34a	479491	VAMP2	XM_005620011	vesicle-associated membrane protein 2 (synaptobrevin 2)
42	99	cfa-miR-34a	490412	IQGAP3	XM_547533	IQ motif containing GTPase activating protein 3
43	99	cfa-miR-142	482362	MPP6	XM_005628638	membrane protein, palmitoylated 6 (MAGUK p55 subfamily member 6)
44	98	cfa-miR-34a	486753	ERC1	XM_005637341	ELKS/RAB6-interacting/CAST family member 1
45	98	cfa-miR-142	477199	ITCH	XM_846367	itchy E3 ubiquitin protein ligase
46	98	cfa-miR-142	100688260	SFPQ	XM_005629406	splicing factor proline/glutamine-rich
47	98	cfa-miR-18a	482882	ERI1	XM_539997	exoribonuclease 1
48	98	cfa-miR-142	480282	STRN3	XM_005623296	striatin, calmodulin binding protein 3
49	98	cfa-miR-802	486801	CPEB3	XM_005637537	cytoplasmic polyadenylation element binding protein 3
50	98	cfa-miR-802	487556	ARPP19	XM_544681	cAMP-regulated phosphoprotein, 19kDa
51	98	cfa-miR-34a	486316	SVOP	XM_543442	SV2 related protein homolog (rat)
52	98	cfa-miR-155	477836	CACUL1	XM_535028	CDK2-associated, cullin domain 1
53	98	cfa-miR-34a	612806	CAMTA1	XM_005620478	calmodulin binding transcription activator 1
54	98	cfa-miR-18a	100686908	ZBTB47	XM_003433123	zinc finger and BTB domain containing 47
55	98	cfa-miR-34a	100856195	FLOT2	XM_003639281	flotillin 2
56	98	cfa-miR-802	611212	IKZF5	XM_005637819	IKAROS family zinc finger 5 (Pegasus)
57	98	cfa-miR-146b	486609	SLC2A13	XM_543735	solute carrier family 2 (facilitated glucose transporter), member 13
58	98	cfa-miR-155	484014	HIVEP2	XM_845203	human immunodeficiency virus type I enhancer binding protein 2
59	98	cfa-miR-34a	475197	AHCYL2	XM_005628404	adenosylhomocysteinase-like 2
60	98	cfa-miR-34a	486095	PNOC	XM_543221	prepronociceptin
61	98	cfa-miR-21	485650	SATB1	XM_005634642	SATB homeobox 1
62	98	cfa-miR-708	482819	LMBR1	XM_539934	limb development membrane protein 1
63	98	cfa-miR-147	100856334	NDUFA4	XM_003639479	NADH dehydrogenase (ubiquinone) 1 alpha subcomplex, 4, 9kDa
64	98	cfa-miR-155	478729	JARID2	XM_005640054	jumonji, AT rich interactive domain 2
65	98	cfa-miR-21	100856694	ZNF367	XM_003638869	zinc finger protein 367
66	98	cfa-miR-142	475145	CLOCK	XM_005628198	clock circadian regulator
67	98	cfa-miR-142	481337	REV1	XM_005626016	REV1, polymerase (DNA directed)
68	98	cfa-miR-146b	480381	NUMB	XM_862810	numb homolog (Drosophila)
69	98	cfa-miR-142	607720	TFDP1	XM_005634136	transcription factor Dp-1
70	98	cfa-miR-34a	482995	DNAJC27	XM_540109	DnaJ (Hsp40) homolog, subfamily C, member 27
71	98	cfa-miR-18a	480348	HIF1A	NM_001287163	hypoxia inducible factor 1, alpha subunit (basic helix-loop-helix transcription factor)
72	98	cfa-miR-34a	100856686	RAB43	XM_003639720	RAB43, member RAS oncogene family
73	98	cfa-miR-21	477851	PLEKHA1	XM_005637808	pleckstrin homology domain containing, family A (phosphoinositide binding specific) member 1
74	98	cfa-miR-34a	482577	NAV3	XM_005629179	neuron navigator 3
75	98	cfa-miR-155	476942	PCDH9	XM_005633954	protocadherin 9
76	98	cfa-miR-146b	480533	MED1	XM_858916	mediator complex subunit 1
77	98	cfa-miR-21	481519	TGFBI	XM_538640	transforming growth factor, beta-induced, 68kDa
78	98	cfa-miR-802	612006	KCNAB1	XM_005634604	potassium voltage-gated channel, shaker-related subfamily, beta member 1
79	98	cfa-miR-155	488961	IRF2BP2	XM_005618848	interferon regulatory factor 2 binding protein 2
80	98	cfa-miR-802	478654	PSMD2	XM_535824	proteasome (prosome, macropain) 26S subunit, non-ATPase, 2
81	98	cfa-miR-18a	612317	CDK19	XM_005627787	cyclin-dependent kinase 19
82	98	cfa-miR-18a	478551	BBX	XM_005639462	bobby sox homolog (Drosophila)
83	98	cfa-miR-802	100856566	LIMD1	XM_003639754	LIM domains containing 1
84	98	cfa-miR-21	611641	FGF18	XM_849332	fibroblast growth factor 18
85	98	cfa-miR-21	475016	SEC63	XM_532252	SEC63 homolog (S. cerevisiae)
86	98	cfa-miR-34a	612965	FKBP1B	XM_848368	FK506 binding protein 1B, 12.6 kDa
87	97	cfa-miR-18a	481263	TRIOBP	XM_005625898	TRIO and F-actin binding protein
88	97	cfa-miR-708	490208	SLC44A5	XM_005622056	solute carrier family 44, member 5
89	97	cfa-miR-18a	489833	GIGYF1	XM_005621031	GRB10 interacting GYF protein 1
90	97	cfa-miR-18a	476202	LOC476202	XM_003638769	connective tissue growth factor-like
91	97	cfa-miR-146b	100855511	EIF4G2	XM_005633808	eukaryotic translation initiation factor 4 gamma, 2
92	97	cfa-miR-155	476847	WEE1	XM_534051	WEE1 homolog (S. pombe)
93	97	cfa-miR-18a	611207	CREBL2	XM_848845	cAMP responsive element binding protein-like 2
94	97	cfa-miR-802	611356	NECAB1	XM_005638156	N-terminal EF-hand calcium binding protein 1
95	97	cfa-miR-146b	480733	STRBP	XM_003435341	spermatid perinuclear RNA binding protein
96	97	cfa-miR-34a	491763	GPR64	XM_003435469	G protein-coupled receptor 64
97	97	cfa-miR-802	403968	TSHR	NM_001003285	thyroid stimulating hormone receptor
98	97	cfa-miR-142	481947	PRDM1	XM_539068	PR domain containing 1, with ZNF domain
99	97	cfa-miR-34a	478507	LEF1	XM_005639262	lymphoid enhancer-binding factor 1
100	97	cfa-miR-142	484704	SYNPR	XM_003432809	synaptoporin
101	97	cfa-miR-802	485968	YTHDF1	XM_005635279	YTH domain family, member 1
102	97	cfa-miR-34a	479957	ZNF644	XM_005621946	zinc finger protein 644
103	97	cfa-miR-34a	486303	HNF1A	XM_543429	HNF1 homeobox A
104	97	cfa-miR-142	488469	FAM126B	XM_005640525	family with sequence similarity 126, member B
105	97	cfa-miR-34a	478939	MDM4	XM_005640767	Mdm4 p53 binding protein homolog (mouse)
106	97	cfa-miR-34a	100688936	DLL1	XM_005627795	delta-like 1 (Drosophila)
107	97	cfa-miR-21	100855569	NAA50	XM_003640128	N(alpha)-acetyltransferase 50, NatE catalytic subunit
108	97	cfa-miR-34a	483716	PACS1	XM_540837	phosphofurin acidic cluster sorting protein 1
109	97	cfa-miR-21	488836	KLF3	XM_545954	Kruppel-like factor 3 (basic)
110	97	cfa-miR-34a	490945	MPP2	XM_005624414	membrane protein, palmitoylated 2 (MAGUK p55 subfamily member 2)
111	97	cfa-miR-34a	490644	AKAP6	XM_005623315	A kinase (PRKA) anchor protein 6
112	96	cfa-miR-146b	481047	BCORL1	XM_005641793	BCL6 corepressor-like 1
113	96	cfa-miR-18a	487314	KPNA6	XM_005617654	karyopherin alpha 6 (importin alpha 7)
114	96	cfa-miR-142	610573	TSPAN14	XM_005619095	tetraspanin 14
115	96	cfa-miR-142	489204	ARL15	XM_546322	ADP-ribosylation factor-like 15
116	96	cfa-miR-142	474631	DMXL1	XM_005626341	Dmx-like 1
117	96	cfa-miR-142	477052	KAT2B	XM_005634641	K(lysine) acetyltransferase 2B
118	96	cfa-miR-142	607976	ATP8A1	XM_003639454	ATPase, aminophospholipid transporter (APLT), class I, type 8A, member 1
119	96	cfa-miR-21	476593	PBRM1	XM_005632441	polybromo 1
120	96	cfa-miR-802	487079	MKX	XM_544207	mohawk homeobox
121	96	cfa-miR-142	608818	SHISA2	XM_845953	collagen alpha-1(II) chain-like
122	96	cfa-miR-142	490128	STXBP3	XM_547249	syntaxin binding protein 3
123	96	cfa-miR-21	486731	NTF3	XM_003433475	neurotrophin 3
124	96	cfa-miR-142	475947	HIPK3	XM_005631133	homeodomain interacting protein kinase 3
125	96	cfa-miR-142	611799	UBE2R2	XM_849513	ubiquitin-conjugating enzyme E2R 2
126	96	cfa-miR-146b	475947	HIPK3	XM_005631133	homeodomain interacting protein kinase 3
127	96	cfa-miR-142	486964	TOX	XM_005638007	thymocyte selection-associated high mobility group box
128	96	cfa-miR-21	100688090	SPDYA	XM_003432179	speedy homolog A (Xenopus laevis)
129	96	cfa-miR-142	481481	CSNK1G3	XM_005626457	casein kinase 1, gamma 3
130	96	cfa-miR-21	487902	PITX2	XM_846277	paired-like homeodomain 2
131	96	cfa-miR-155	475838	GOLPH3L	XM_005630762	golgi phosphoprotein 3-like
132	96	cfa-miR-708	489375	SLC37A4	NM_001287131	solute carrier family 37 (glucose-6-phosphate transporter), member 4
133	96	cfa-miR-802	608540	CEP97	XM_005639429	centrosomal protein 97kDa
134	96	cfa-miR-34a	488176	TBL1XR1	XM_005639940	transducin (beta)-like 1 X-linked receptor 1
135	96	cfa-miR-155	489725	ATXN1L	XM_005620747	ataxin 1-like
136	96	cfa-miR-155	476323	ALDH1A1	NM_001286977	aldehyde dehydrogenase 1 family, member A1
137	96	cfa-miR-802	479172	SCAMP1	XM_854662	secretory carrier membrane protein 1
138	96	cfa-miR-802	488550	SCG2	XM_545669	secretogranin II
139	96	cfa-miR-34a	100686177	ZNF282	XM_005629748	zinc finger protein 282
140	96	cfa-miR-34a	489882	TNRC18	XM_547000	trinucleotide repeat containing 18
141	96	cfa-miR-802	487288	NKD1	XM_005617573	naked cuticle homolog 1 (Drosophila)
142	96	cfa-miR-802	481022	AMOT	XM_538144	angiomotin
143	96	cfa-miR-155	492171	ZIC3	XM_549291	Zic family member 3
144	96	cfa-miR-155	480144	SMAD2	XM_005622830	SMAD family member 2
145	96	cfa-miR-802	480459	PRKAR1A	XM_005624277	protein kinase, cAMP-dependent, regulatory, type I, alpha
146	96	cfa-miR-802	480528	CASC3	XM_537649	cancer susceptibility candidate 3
147	95	cfa-miR-802	486919	ATE1	XM_544049	arginyltransferase 1
148	95	cfa-miR-802	488171	NCEH1	XM_545295	neutral cholesterol ester hydrolase 1
149	95	cfa-miR-142	480354	AKAP5	XM_005623493	A kinase (PRKA) anchor protein 5
150	95	cfa-miR-21	477303	SPG20	XM_005635459	spastic paraplegia 20 (Troyer syndrome)
151	95	cfa-miR-34a	476896	LGR4	XM_005633763	leucine-rich repeat containing G protein-coupled receptor 4
152	95	cfa-miR-802	100856272	GMFB	XM_005623412	glia maturation factor, beta
153	95	cfa-miR-34a	487057	CCNE2	XM_544185	cyclin E2
154	95	cfa-miR-34a	611468	AP1S2	XM_849137	adaptor-related protein complex 1, sigma 2 subunit
155	95	cfa-miR-21	482881	PPP1R3B	XM_005629908	protein phosphatase 1, regulatory subunit 3B
156	95	cfa-miR-21	480855	SCML2	XM_537972	sex comb on midleg-like 2 (Drosophila)
157	95	cfa-miR-34a	100856272	GMFB	XM_005623412	glia maturation factor, beta
158	95	cfa-miR-34a	610855	PITPNC1	XM_005624306	phosphatidylinositol transfer protein, cytoplasmic 1
159	95	cfa-miR-142	486149	RHBDD1	XM_005635766	rhomboid domain containing 1
160	95	cfa-miR-142	476966	DNAJC3	XM_005634019	DnaJ (Hsp40) homolog, subfamily C, member 3
161	95	cfa-miR-21	482299	KRIT1	XM_005628508	KRIT1, ankyrin repeat containing
162	95	cfa-miR-142	479826	CCP110	XM_005621495	centriolar coiled coil protein 110kDa
163	95	cfa-miR-34a	483840	SPATA5	XM_540960	spermatogenesis associated 5
164	95	cfa-miR-34a	490280	PPP2R5A	XM_005622349	protein phosphatase 2, regulatory subunit B', alpha
165	95	cfa-miR-34a	490728	SGPP1	XM_547850	sphingosine-1-phosphate phosphatase 1
166	95	cfa-miR-34a	488048	CTNND2	XM_545171	catenin (cadherin-associated protein), delta 2
167	95	cfa-miR-802	487547	SECISBP2L	XM_544672	SECIS binding protein 2-like
168	95	cfa-miR-34a	608919	PPP1R11	XM_844699	protein phosphatase 1, regulatory (inhibitor) subunit 11
169	95	cfa-miR-34a	476413	RRAS	XM_533617	related RAS viral (r-ras) oncogene homolog
170	95	cfa-miR-155	100688573	ARID2	XM_003433553	AT rich interactive domain 2 (ARID, RFX-like)
171	95	cfa-miR-708	477240	STK4	XM_005635106	serine/threonine kinase 4
172	95	cfa-miR-18a	100856694	ZNF367	XM_003638869	zinc finger protein 367
173	95	cfa-miR-18a	487221	PDE4D	XM_005617422	phosphodiesterase 4D, cAMP-specific
174	95	cfa-miR-155	491768	RPS6KA3	XM_005641189	ribosomal protein S6 kinase, 90kDa, polypeptide 3
175	95	cfa-miR-18a	490215	ANKRD13C	XM_547336	ankyrin repeat domain 13C
176	95	cfa-miR-146b	487840	CDS1	XM_544962	CDP-diacylglycerol synthase (phosphatidate cytidylyltransferase) 1
177	95	cfa-miR-155	606938	MICU3	XM_843419	mitochondrial calcium uptake family, member 3
178	95	cfa-miR-18a	480426	DICER1	XM_863433	dicer 1, ribonuclease type III
179	95	cfa-miR-155	487564	UNC13C	XM_544689	unc-13 homolog C (C. elegans)
180	95	cfa-miR-155	490663	FBXO33	XM_845904	F-box protein 33
181	94	cfa-miR-34a	486563	CACNB3	XM_005636895	calcium channel, voltage-dependent, beta 3 subunit
182	94	cfa-miR-155	478880	NDUFS1	XM_003434269	NADH dehydrogenase (ubiquinone) Fe-S protein 1, 75kDa (NADH-coenzyme Q reductase)
183	94	cfa-miR-155	487979	BOC	XM_005639490	BOC cell adhesion associated, oncogene regulated
184	94	cfa-miR-21	610943	CASKIN1	XM_005622091	CASK interacting protein 1
185	94	cfa-miR-34a	487871	METAP1	XM_005639220	methionyl aminopeptidase 1
186	94	cfa-miR-142	482906	SORBS2	XM_005629970	sorbin and SH3 domain containing 2
187	94	cfa-miR-18a	488622	IFI16	XM_545739	interferon, gamma-inducible protein 16
188	94	cfa-miR-142	490663	FBXO33	XM_845904	F-box protein 33
189	94	cfa-miR-34a	481556	MLLT3	XM_538677	myeloid/lymphoid or mixed-lineage leukemia (trithorax homolog, Drosophila); translocated to, 3
190	94	cfa-miR-708	488347	TRIM26	XM_545469	tripartite motif containing 26
191	94	cfa-miR-142	477039	TGFBR2	XM_005634331	transforming growth factor, beta receptor II (70/80kDa)
192	94	cfa-miR-802	488462	C37H2orf69	XM_545583	chromosome 37 open reading frame, human C2orf69
193	94	cfa-miR-142	478328	RORA	XM_535503	RAR-related orphan receptor A
194	94	cfa-miR-155	611888	ACBD3	XM_005622631	acyl-CoA binding domain containing 3
195	94	cfa-miR-34a	491150	ASIC2	XM_005624818	acid-sensing (proton-gated) ion channel 2
196	94	cfa-miR-142	607356	B3GALT2	XM_844140	UDP-Gal:betaGlcNAc beta 1,3-galactosyltransferase, polypeptide 2
197	94	cfa-miR-34a	490714	DAAM1	XM_846995	dishevelled associated activator of morphogenesis 1
198	94	cfa-miR-34a	489121	STK10	XM_546239	serine/threonine kinase 10
199	94	cfa-miR-708	476423	CYTH2	XM_859857	cytohesin 2
200	94	cfa-miR-802	481035	FAM70A	XM_003435658	family with sequence similarity 70, member A
201	94	cfa-miR-142	480588	APPBP2	XM_537708	amyloid beta precursor protein (cytoplasmic tail) binding protein 2
202	94	cfa-miR-155	474960	FAM135A	XM_005627527	family with sequence similarity 135, member A
203	94	cfa-miR-142	475380	PLK3	XM_532604	polo-like kinase 3
204	94	cfa-miR-802	480636	CPD	XM_537756	carboxypeptidase D
205	94	cfa-miR-18a	486881	ADD3	XM_005637712	adducin 3 (gamma)
206	94	cfa-miR-142	478766	SLC4A10	XM_005640251	solute carrier family 4, sodium bicarbonate transporter, member 10
207	94	cfa-miR-142	484171	TMEM2	XM_005615861	transmembrane protein 2
208	94	cfa-miR-21	612938	GLCCI1	XM_005628793	glucocorticoid induced transcript 1
209	94	cfa-miR-155	487666	RCN2	XM_544790	reticulocalbin 2, EF-hand calcium binding domain
210	94	cfa-miR-142	490642	ARHGAP5	XM_005623314	Rho GTPase activating protein 5
211	94	cfa-miR-155	491070	ZNF652	XM_005624627	zinc finger protein 652
212	94	cfa-miR-142	487624	TLE3	XM_005638547	transducin-like enhancer of split 3 (E(sp1) homolog, Drosophila)
213	94	cfa-miR-155	484028	TAB2	XM_541145	TGF-beta activated kinase 1/MAP3K7 binding protein 2
214	93	cfa-miR-802	609616	PRKG1	XM_846904	protein kinase, cGMP-dependent, type I
215	93	cfa-miR-21	480054	RALGPS2	XM_005622473	Ral GEF with PH domain and SH3 binding motif 2
216	93	cfa-miR-21	486024	PAN3	XM_543150	PAN3 poly(A) specific ribonuclease subunit homolog (S. cerevisiae)
217	93	cfa-miR-802	486698	RIMKLB	XM_543825	ribosomal modification protein rimK-like family member B
218	93	cfa-miR-21	485769	JAG1	XM_005634783	jagged 1
219	93	cfa-miR-21	478463	ARHGAP24	XM_005639143	Rho GTPase activating protein 24
220	93	cfa-miR-21	477649	DNM1L	XM_005636991	dynamin 1-like
221	93	cfa-miR-18a	478061	MAP3K1	XM_005617402	mitogen-activated protein kinase kinase kinase 1, E3 ubiquitin protein ligase
222	93	cfa-miR-802	478537	FILIP1L	XM_005639388	filamin A interacting protein 1-like
223	93	cfa-miR-18a	609141	ERLIN1	XM_005637610	ER lipid raft associated 1
224	93	cfa-miR-18a	474444	FRS2	XM_005625610	fibroblast growth factor receptor substrate 2
225	93	cfa-miR-21	488703	PCSK6	XM_005618725	proprotein convertase subtilisin/kexin type 6
226	93	cfa-miR-21	478061	MAP3K1	XM_005617402	mitogen-activated protein kinase kinase kinase 1, E3 ubiquitin protein ligase
227	93	cfa-miR-21	610841	FAM228B	XM_005630192	family with sequence similarity 228, member B
228	93	cfa-miR-802	489253	CDH12	XM_546371	cadherin 12, type 2 (N-cadherin 2)
229	93	cfa-miR-802	491993	ZNF711	XM_005641541	zinc finger protein 711
230	93	cfa-miR-802	489426	AASDHPPT	XM_005619842	aminoadipate-semialdehyde dehydrogenase-phosphopantetheinyl transferase
231	93	cfa-miR-708	483976	DCC	XM_005615679	deleted in colorectal carcinoma
232	93	cfa-miR-34a	485773	PLCB1	XM_005634801	phospholipase C, beta 1 (phosphoinositide-specific)
233	93	cfa-miR-142	485773	PLCB1	XM_005634801	phospholipase C, beta 1 (phosphoinositide-specific)
234	93	cfa-miR-142	483205	RORC	XM_005630825	RAR-related orphan receptor C
235	93	cfa-miR-708	491895	LOC491895	XM_549015	IQ motif and SEC7 domain-containing protein 2-like
236	93	cfa-miR-34a	100688981	TAF5	XM_003433615	TAF5 RNA polymerase II, TATA box binding protein (TBP)-associated factor, 100kDa
237	93	cfa-miR-34a	478759	PKP4	XM_005640199	plakophilin 4
238	93	cfa-miR-142	608926	RNF166	XM_846079	ring finger protein 166
239	93	cfa-miR-142	485742	FOXA2	XM_542865	forkhead box A2
240	93	cfa-miR-142	607459	GPR22	XM_843786	G protein-coupled receptor 22
241	93	cfa-miR-146b	607991	CDKN2AIP	XM_844869	CDKN2A interacting protein
242	93	cfa-miR-155	100684553	EPHA5	XM_005628244	EPH receptor A5
243	93	cfa-miR-155	490174	PKN2	XM_547295	protein kinase N2
244	93	cfa-miR-155	488783	TADA2B	XM_005618453	transcriptional adaptor 2B
245	93	cfa-miR-155	487604	IGDCC4	XM_005638701	immunoglobulin superfamily, DCC subclass, member 4
246	93	cfa-miR-708	612685	KIAA0355	XM_003638844	KIAA0355 ortholog
247	93	cfa-miR-708	475310	FOXJ3	XM_005628857	forkhead box J3
248	93	cfa-miR-34a	482978	MYCN	XM_005630146	v-myc avian myelocytomatosis viral oncogene neuroblastoma derived homolog
249	93	cfa-miR-142	474678	AFF4	XM_845216	AF4/FMR2 family, member 4
250	93	cfa-miR-34a	474712	PSIP1	XM_531939	PC4 and SFRS1 interacting protein 1
251	93	cfa-miR-34a	609009	ACSM5	XM_005621482	acyl-CoA synthetase medium-chain family member 5
252	93	cfa-miR-142	480042	RNF2	XM_005622432	ring finger protein 2
253	93	cfa-miR-34a	481035	FAM70A	XM_003435658	family with sequence similarity 70, member A
254	93	cfa-miR-34a	487868	RAP1GDS1	XM_005639216	RAP1, GTP-GDP dissociation stimulator 1
255	93	cfa-miR-142	488230	MYLIP	XM_545352	myosin regulatory light chain interacting protein
256	93	cfa-miR-34a	482484	ZMYM4	XM_005628964	zinc finger, MYM-type 4
257	93	cfa-miR-142	608930	SERPINE2	XM_005640721	serpin peptidase inhibitor, clade E (nexin, plasminogen activator inhibitor type 1), member 2
258	93	cfa-miR-34a	485023	MLLT1	XM_542141	myeloid/lymphoid or mixed-lineage leukemia (trithorax homolog, Drosophila); translocated to, 1
259	93	cfa-miR-34a	480282	STRN3	XM_005623296	striatin, calmodulin binding protein 3
260	92	cfa-miR-155	476317	TLE4	XM_533519	transducin-like enhancer of split 4 (E(sp1) homolog, Drosophila)
261	92	cfa-miR-18a	475005	PNISR	XM_863088	PNN-interacting serine/arginine-rich protein
262	92	cfa-miR-34a	442860	PDGFRA	XM_005628196	platelet-derived growth factor receptor, alpha polypeptide
263	92	cfa-miR-802	474584	CALM2	XM_859552	calmodulin 2 (phosphorylase kinase, delta)
264	92	cfa-miR-34a	477939	TMEM55A	XM_005638157	transmembrane protein 55A
265	92	cfa-miR-155	608074	HNRNPA3	XM_543761	heterogeneous nuclear ribonucleoprotein A3
266	92	cfa-miR-34a	484655	SLC6A1	XM_541770	solute carrier family 6 (neurotransmitter transporter), member 1
267	92	cfa-miR-34a	100855965	STX1A	XM_005620965	syntaxin 1A (brain)
268	92	cfa-miR-802	485069	GADD45B	XM_542187	growth arrest and DNA-damage-inducible, beta
269	92	cfa-miR-802	479194	GPR137B	XM_536336	G protein-coupled receptor 137B
270	92	cfa-miR-34a	100856519	SIDT2	XM_003639027	SID1 transmembrane family, member 2
271	92	cfa-miR-802	610449	RQCD1	XM_005640648	RCD1 required for cell differentiation1 homolog (S. pombe)
272	92	cfa-miR-34a	474702	UHRF2	XM_005626613	ubiquitin-like with PHD and ring finger domains 2, E3 ubiquitin protein ligase
273	92	cfa-miR-802	479051	NMB	XM_536200	neuromedin B
274	92	cfa-miR-34a	476339	RFX3	XM_005615915	regulatory factor X, 3 (influences HLA class II expression)
275	92	cfa-miR-34a	488575	SLC45A3	XM_005640794	solute carrier family 45, member 3
276	92	cfa-miR-155	488206	RREB1	XM_005640013	ras responsive element binding protein 1
277	92	cfa-miR-34a	608036	AQP8	XM_845033	aquaporin 8
278	92	cfa-miR-708	475641	LOC475641	XM_532853	neuronal membrane glycoprotein M6-a-like
279	92	cfa-miR-146b	487590	USP3	XM_005638495	ubiquitin specific peptidase 3
280	92	cfa-miR-146b	492247	IRAK1	XM_549367	interleukin-1 receptor-associated kinase 1
281	92	cfa-miR-142	609116	RBFOX1	XM_846368	RNA binding protein, fox-1 homolog (C. elegans) 1
282	92	cfa-miR-146b	484716	APPL1	XM_005632404	adaptor protein, phosphotyrosine interaction, PH domain and leucine zipper containing 1
283	92	cfa-miR-142	488033	SENP5	XM_005639606	SUMO1/sentrin specific peptidase 5
284	92	cfa-miR-142	489734	NFAT5	XM_005620766	nuclear factor of activated T-cells 5, tonicity-responsive
285	92	cfa-miR-142	488916	TMEM161B	XM_005618141	transmembrane protein 161B
286	92	cfa-miR-21	481896	FAM46A	XM_005627567	family with sequence similarity 46, member A
287	92	cfa-miR-142	486339	ZNRF3	XM_005636399	zinc and ring finger 3
288	92	cfa-miR-146b	488028	UBXN7	XM_545151	UBX domain protein 7
289	92	cfa-miR-142	481122	NAB2	XM_538243	NGFI-A binding protein 2 (EGR1 binding protein 2)
290	92	cfa-miR-21	612271	IL6R	XM_850012	interleukin 6 receptor
291	91	cfa-miR-34a	475999	PPFIA1	XM_005631374	protein tyrosine phosphatase, receptor type, f polypeptide (PTPRF), interacting protein (liprin), alpha 1
292	91	cfa-miR-802	486089	HMBOX1	XM_005635660	homeobox containing 1
293	91	cfa-miR-802	100855737	SOCS2	XM_005629225	suppressor of cytokine signaling 2
294	91	cfa-miR-142	100856007	PRICKLE1	XM_003639965	prickle homolog 1 (Drosophila)
295	91	cfa-miR-802	100688561	CCDC126	XM_005628626	coiled-coil domain containing 126
296	91	cfa-miR-802	479947	TMED5	XM_537072	transmembrane emp24 protein transport domain containing 5
297	91	cfa-miR-802	487215	MIER3	XM_005617404	mesoderm induction early response 1, family member 3
298	91	cfa-miR-142	482912	STOX2	XM_005630007	storkhead box 2
299	91	cfa-miR-34a	478046	ARHGAP26	XM_005617328	Rho GTPase activating protein 26
300	91	cfa-miR-21	610685	ASPN	XM_005615994	asporin
301	91	cfa-miR-34a	607963	F2RL2	XM_844773	coagulation factor II (thrombin) receptor-like 2
302	91	cfa-miR-34a	487038	OSGIN2	XM_005638103	oxidative stress induced growth inhibitor family member 2
303	91	cfa-miR-802	476916	ITM2B	XM_005633878	integral membrane protein 2B
304	91	cfa-miR-802	477318	FRY	XM_534510	furry homolog (Drosophila)
305	91	cfa-miR-34a	481294	RIC8B	XM_005625947	RIC8 guanine nucleotide exchange factor B
306	91	cfa-miR-802	488891	CHD1	XM_005618063	chromodomain helicase DNA binding protein 1
307	91	cfa-miR-142	481159	RAB3IP	XM_005625622	RAB3A interacting protein
308	91	cfa-miR-142	485673	MSL2	XM_542793	male-specific lethal 2 homolog (Drosophila)
309	91	cfa-miR-142	486609	SLC2A13	XM_543735	solute carrier family 2 (facilitated glucose transporter), member 13
310	91	cfa-miR-142	474657	SNX2	XM_531886	sorting nexin 2
311	91	cfa-miR-802	483987	LOC483987	XM_854089	syntaxin-7-like
312	91	cfa-miR-802	478834	GULP1	XM_005640388	GULP, engulfment adaptor PTB domain containing 1
313	91	cfa-miR-146b	481584	DCAF12	XM_005626714	DDB1 and CUL4 associated factor 12
314	91	cfa-miR-155	490926	MAP3K14	XM_005624365	mitogen-activated protein kinase kinase kinase 14
315	91	cfa-miR-146b	475265	JAZF1	XM_005628664	JAZF zinc finger 1
316	91	cfa-miR-708	483699	SSH3	XM_005631406	slingshot protein phosphatase 3
317	91	cfa-miR-155	610704	OGN	XM_848247	osteoglycin
318	91	cfa-miR-802	608686	C19H4orf29	XM_005631822	chromosome 19 open reading frame, human C4orf29
319	91	cfa-miR-142	477095	SLC25A36	XM_534289	solute carrier family 25 (pyrimidine nucleotide carrier ), member 36
320	91	cfa-miR-155	478328	RORA	XM_535503	RAR-related orphan receptor A
321	91	cfa-miR-802	100856388	OSBPL11	XM_003640123	oxysterol binding protein-like 11
322	91	cfa-miR-34a	483374	NOTUM	XM_540493	notum pectinacetylesterase homolog (Drosophila)
323	91	cfa-miR-21	486019	USPL1	XM_543145	ubiquitin specific peptidase like 1
324	91	cfa-miR-708	490120	AMIGO1	XM_005621817	adhesion molecule with Ig-like domain 1
325	91	cfa-miR-18a	100684260	ASXL2	XM_005630223	additional sex combs like 2 (Drosophila)
326	90	cfa-miR-18a	100687856	PRDM6	XM_005626979	PR domain containing 6
327	90	cfa-miR-146b	608611	C1H9orf40	XM_845687	chromosome 1 open reading frame, human C9orf40
328	90	cfa-miR-18a	485499	FBXL3	XM_542618	F-box and leucine-rich repeat protein 3
329	90	cfa-miR-34a	480676	NOTCH1	XM_005625433	notch 1
330	90	cfa-miR-34a	489190	PPARGC1B	XM_546308	peroxisome proliferator-activated receptor gamma, coactivator 1 beta
331	90	cfa-miR-142	487592	HERC1	XM_544717	HECT and RLD domain containing E3 ubiquitin protein ligase family member 1
332	90	cfa-miR-18a	611998	DPY19L3	XM_848815	dpy-19-like 3 (C. elegans)
333	90	cfa-miR-142	488221	HIVEP1	XM_005640038	human immunodeficiency virus type I enhancer binding protein 1
334	90	cfa-miR-142	478097	ANKRA2	XM_005617470	ankyrin repeat, family A (RFXANK-like), 2
335	90	cfa-miR-155	483830	PHF17	XM_005631807	PHD finger protein 17
336	90	cfa-miR-142	483134	CASQ2	XM_540252	calsequestrin 2 (cardiac muscle)
337	90	cfa-miR-155	489287	ETS1	XM_005619567	v-ets avian erythroblastosis virus E26 oncogene homolog 1
338	90	cfa-miR-34a	476962	GPC6	XM_005634018	glypican 6
339	90	cfa-miR-155	487307	BSDC1	XM_859504	BSD domain containing 1
340	90	cfa-miR-142	474976	PHIP	XM_532211	pleckstrin homology domain interacting protein
341	90	cfa-miR-34a	474562	MGAT4A	XM_531790	mannosyl (alpha-1,3-)-glycoprotein beta-1,4-N-acetylglucosaminyltransferase, isozyme A
342	90	cfa-miR-34a	480654	SGSM2	XM_005624946	small G protein signaling modulator 2
343	90	cfa-miR-34a	612491	NUMBL	XM_850221	numb homolog (Drosophila)-like
344	90	cfa-miR-142	488523	USP37	XM_005640645	ubiquitin specific peptidase 37
345	90	cfa-miR-802	483428	EHF	XM_005631119	ets homologous factor
346	90	cfa-miR-21	479562	MAGOH	XM_536702	mago-nashi homolog, proliferation-associated (Drosophila)
347	90	cfa-miR-21	488914	MBLAC2	XM_546031	metallo-beta-lactamase domain containing 2
348	90	cfa-miR-34a	610193	TFCP2L1	XM_847628	transcription factor CP2-like 1
349	90	cfa-miR-155	489143	LOC489143	XM_546261	gamma-aminobutyric acid receptor subunit alpha-1-like
350	90	cfa-miR-802	607476	GOLGA7	XM_844157	golgin A7
351	90	cfa-miR-142	492171	ZIC3	XM_549291	Zic family member 3
352	90	cfa-miR-142	483225	RAP1A	XM_857973	RAP1A, member of RAS oncogene family
353	90	cfa-miR-18a	486089	HMBOX1	XM_005635660	homeobox containing 1
354	90	cfa-miR-34a	483882	PTPN4	XM_005631905	protein tyrosine phosphatase, non-receptor type 4 (megakaryocyte)

## Sheet: CPSS2.0 - T3 (down)
Target Rank	Target Score	miRNA Name	Gene ID	Gene Symbol	Transcript Accession	Gene Description
1	100	cfa-miR-486	100855703	BTAF1	XM_003639984	BTAF1 RNA polymerase II, B-TFIID transcription factor-associated, 170kDa
2	99	cfa-miR-486	480178	SNRPD1	NM_001287157	small nuclear ribonucleoprotein D1 polypeptide 16kDa
3	99	cfa-miR-486	484170	FAM108B1	XM_005615858	family with sequence similarity 108, member B1
4	97	cfa-miR-486	612344	SLC10A7	XM_850079	solute carrier family 10, member 7
5	97	cfa-miR-486	488959	ARID4B	XM_851566	AT rich interactive domain 4B (RBP1-like)
6	97	cfa-miR-486	487235	PIK3R1	XM_003433815	phosphoinositide-3-kinase, regulatory subunit 1 (alpha)
7	96	cfa-miR-486	479432	CADM1	XM_005619737	cell adhesion molecule 1
8	96	cfa-miR-486	487531	CTDSPL2	XM_005638357	CTD (carboxy-terminal domain, RNA polymerase II, polypeptide A) small phosphatase like 2
9	96	cfa-miR-486	608229	PHF20L1	XM_845703	PHD finger protein 20-like 1
10	95	cfa-miR-486	610156	COPS7B	XM_005635846	COP9 signalosome subunit 7B
11	95	cfa-miR-486	485829	PLAGL2	XM_542953	pleiomorphic adenoma gene-like 2
12	95	cfa-miR-486	100683517	TOB1	XM_005624676	transducer of ERBB2, 1
13	95	cfa-miR-486	490642	ARHGAP5	XM_005623314	Rho GTPase activating protein 5
14	94	cfa-miR-486	478965	MARK1	XM_005640935	MAP/microtubule affinity-regulating kinase 1
15	94	cfa-miR-486	482387	NEUROD6	XM_539504	neuronal differentiation 6
16	94	cfa-miR-486	477021	ITGA9	XM_005634247	integrin, alpha 9
17	93	cfa-miR-486	475881	NRCAM	XM_005630940	neuronal cell adhesion molecule
18	93	cfa-miR-486	477295	FOXO1	XM_534487	forkhead box O1
19	93	cfa-miR-486	477048	UBE2E1	XM_005634363	ubiquitin-conjugating enzyme E2E 1
20	93	cfa-miR-486	485905	SLC12A5	XM_005635352	solute carrier family 12 (potassium/chloride transporter), member 5
21	92	cfa-miR-486	492140	MST4	XM_549261	serine/threonine protein kinase MST4
22	91	cfa-miR-486	483277	PTPN12	XM_540396	protein tyrosine phosphatase, non-receptor type 12
23	91	cfa-miR-486	485380	ST5	XM_005633646	suppression of tumorigenicity 5
24	91	cfa-miR-486	491073	DLX3	XM_548193	distal-less homeobox 3
25	91	cfa-miR-486	612888	CREBRF	XM_847754	CREB3 regulatory factor
26	91	cfa-miR-486	483976	DCC	XM_005615679	deleted in colorectal carcinoma
27	90	cfa-miR-486	612754	ATXN7L3	XM_851575	ataxin 7-like 3
28	90	cfa-miR-486	609211	SP5	XM_846425	Sp5 transcription factor
29	90	cfa-miR-486	478799	HAT1	XM_005640310	histone acetyltransferase 1
