# Supplementary material for: Small RNA sequencing evaluation of renal microRNA biomarkers in dogs with X-linked hereditary nephropathy
Source: Sci Rep. 2021 Aug 31;11:17437. doi: 10.1038/s41598-021-96870-y (PMC8408228; doi:10.1038/s41598-021-96870-y)
Supplement: Supplementary file 6 — Supplementary Table S3. [file 41598_2021_96870_MOESM6_ESM.xlsx]

## Sheet: Supplementary Table S3
Small RNA sequencing evaluation of renal microRNA biomarkers in dogs with X-linked hereditary nephropathy
Candice P. Chu1, Shiguang Liu2, Wenping Song2, Ethan Y. Xu2, Mary B. Nabity1,*
1Department of Veterinary Pathobiology, College of Veterinary Medicine & Biomedical Sciences, Texas A&M University, College Station, TX, USA. 2Sanofi, Framingham, MA, USA.
*Correspondence and requests for materials should be addressed to MBN. (email: mnabity@cvm.tamu.edu)

## Sheet: T1 Upregulation
Analysis Type: PANTHER Overrepresentation Test (Released 20171205)
Annotation Version and Release Date: PANTHER version 13.1 Released 2018-02-03
Test Type: Fisher's Exact with FDR multiple test correction
Mapped IDs:	729
	Canis lupus familiaris (REF)	Client Text Box Input
Reactome pathways	#	#	expected	Fold Enrichment	+/-	raw P value	FDR
Signaling by TGF-beta Receptor Complex	56	10	2.04	4.9	+	9.66e-05	0.0469
Signal Transduction	1664	94	60.64	1.55	+	4.45e-05	0.0648
Generic Transcription Pathway	376	31	13.7	2.26	+	5.74e-05	0.0418
PANTHER Pathways	#	#	expected	Fold Enrichment	+/-	raw P value	FDR
Gonadotropin-releasing hormone receptor pathway	249	27	9.07	2.98	+	1.76e-06	0.000287
Wnt signaling pathway	268	25	9.77	2.56	+	6.97e-05	0.00568
PANTHER GO-Slim Biological Process	#	#	expected	Fold Enrichment	+/-	raw P value	FDR
cellular protein modification process	750	55	27.33	2.01	+	3.14e-06	0.000153
protein metabolic process	1576	83	57.43	1.45	+	0.00106	0.0198
primary metabolic process	4776	219	174.05	1.26	+	0.00021	0.00513
metabolic process	5887	282	214.54	1.31	+	1.58e-07	1.28e-05
regulation of transcription from RNA polymerase II promoter	576	37	20.99	1.76	+	0.00163	0.0284
transcription from RNA polymerase II promoter	749	52	27.3	1.91	+	2.12e-05	0.000646
transcription, DNA-dependent	973	67	35.46	1.89	+	1.6e-06	9.75e-05
RNA metabolic process	1544	86	56.27	1.53	+	0.000146	0.00395
transport	1593	86	58.05	1.48	+	0.000404	0.00822
localization	1907	101	69.5	1.45	+	0.000211	0.00468
biosynthetic process	1850	93	67.42	1.38	+	0.0023	0.0374
cellular process	8165	376	297.56	1.26	+	1.11e-08	2.71e-06

## Sheet: T1 Downregulation
Analysis Type: PANTHER Overrepresentation Test (Released 20171205)
Annotation Version and Release Date: PANTHER version 13.1 Released 2018-02-03
Test Type: Fisher's Exact with FDR multiple test correction
Mapped ID	128
No statistically significant results.

## Sheet: T2 Upregulation
Analysis Type: PANTHER Overrepresentation Test (Released 20171205)
Annotation Version and Release Date: PANTHER version 13.1 Released 2018-02-03
Test Type: Fisher's Exact with FDR multiple test correction
Mapped ID	442
	Canis lupus familiaris (REF)	Client Text Box Input
Reactome pathways	#	#	expected	Fold Enrichment	+/-	raw P value	FDR
Signal Transduction	1664	70	36.85	1.9	+	3.96e-07	0.000577
PANTHER Pathways	#	#	expected	Fold Enrichment	+/-	raw P value	FDR
Alpha adrenergic receptor signaling pathway	25	4	0.55	7.23	+	0.00336	0.0548
Histamine H1 receptor mediated signaling pathway	45	7	1	7.02	+	0.000123	0.00669
Angiotensin II-stimulated signaling through G proteins and beta-arrestin	42	5	0.93	5.38	+	0.00339	0.0502
Oxytocin receptor mediated signaling pathway	58	6	1.28	4.67	+	0.0026	0.0604
Muscarinic acetylcholine receptor 1 and 3 signaling pathway	61	6	1.35	4.44	+	0.00327	0.0593
PI3 kinase pathway	62	6	1.37	4.37	+	0.00352	0.0479
Thyrotropin-releasing hormone receptor signaling pathway	63	6	1.4	4.3	+	0.00379	0.0475
Endothelin signaling pathway	87	8	1.93	4.15	+	0.00107	0.0291
FGF signaling pathway	130	11	2.88	3.82	+	0.000257	0.0105
Wnt signaling pathway	268	19	5.93	3.2	+	1.78e-05	0.0029
Heterotrimeric G-protein signaling pathway-Gq alpha and Go alpha mediated pathway	128	9	2.83	3.18	+	0.00303	0.0617
Gonadotropin-releasing hormone receptor pathway	249	15	5.51	2.72	+	0.000684	0.0223
PANTHER GO-Slim Biological Process	#	#	expected	Fold Enrichment	+/-	raw P value	FDR
MAPK cascade	329	17	7.29	2.33	+	0.00203	0.0495
intracellular signal transduction	1061	51	23.49	2.17	+	4.03e-07	9.84e-05
signal transduction	2250	82	49.82	1.65	+	9.98e-06	0.000812
cell communication	2569	88	56.89	1.55	+	4.23e-05	0.00258
cellular process	8165	229	180.8	1.27	+	5.53e-06	0.000675
cytoskeleton organization	378	19	8.37	2.27	+	0.0013	0.0527
regulation of phosphate metabolic process	521	24	11.54	2.08	+	0.00138	0.048
cellular protein modification process	750	30	16.61	1.81	+	0.00238	0.0484
developmental process	1455	50	32.22	1.55	+	0.00234	0.0518

## Sheet: T2 Downregulation
Analysis Type: PANTHER Overrepresentation Test (Released 20171205)
Annotation Version and Release Date: PANTHER version 13.1 Released 2018-02-03
Test Type: Fisher's Exact with FDR multiple test correction
Mapped ID	36
No statistically significant results.

## Sheet: T3 Upregulation
Analysis Type: PANTHER Overrepresentation Test (Released 20171205)
Annotation Version and Release Date: PANTHER version 13.1 Released 2018-02-03
Test Type: Fisher's Exact with FDR multiple test correction
Mapped ID	319
	Canis lupus familiaris (REF)	Client Text Box Input
Reactome pathways	#	#	expected	Fold Enrichment	+/-	raw P value	FDR
Signal Transduction	1664	50	26.52	1.89	+	2.4e-05	0.0349
PANTHER Pathways	#	#	expected	Fold Enrichment	+/-	raw P value	FDR
Unclassified	17659	258	281.44	0.92	-	0.000223	0.0364
PANTHER GO-Slim Biological Process	#	#	expected	Fold Enrichment	+/-	raw P value	FDR
regulation of transcription from RNA polymerase II promoter	576	24	9.18	2.61	+	2.91e-05	0.00142
metabolic process	5887	122	93.82	1.3	+	0.000828	0.0224
transcription from RNA polymerase II promoter	749	32	11.94	2.68	+	7.82e-07	9.54e-05
transcription, DNA-dependent	973	39	15.51	2.51	+	2.91e-07	7.1e-05
RNA metabolic process	1544	44	24.61	1.79	+	0.000206	0.00718
regulation of phosphate metabolic process	521	20	8.3	2.41	+	0.000549	0.0167
intracellular signal transduction	1061	34	16.91	2.01	+	0.000143	0.0058
signal transduction	2250	55	35.86	1.53	+	0.00172	0.0382
cell communication	2569	62	40.94	1.51	+	0.000983	0.024
cellular process	8165	168	130.13	1.29	+	2.71e-05	0.00165

## Sheet: T3 Downregulation
Analysis Type: PANTHER Overrepresentation Test (Released 20171205)
Annotation Version and Release Date: PANTHER version 13.1 Released 2018-02-03
Test Type: Fisher's Exact with FDR multiple test correction
Mapped ID	27
No statistically significant results.
